# Supplementary material for: Epigenetic suppression of PGC1α (PPARGC1A) causes collateral sensitivity to HMGCR-inhibitors within BRAF-treatment resistant melanomas
Source: Nat Commun. 2023 Jun 5;14:3251. doi: 10.1038/s41467-023-38968-7 (PMC10241879; doi:10.1038/s41467-023-38968-7)
Supplement: Supplementary file 4 — Supplementary Data 1 [file 41467_2023_38968_MOESM4_ESM.xlsx]

## Sheet: Sheet1
compound name
Enasidenib
Mercaptopurine
Disulfiram
Oltipraz
Isoniazid
Dorzolamide hydrochloride
Tranylcypromine (2-PCPA) hydrochloride
Mafenide hydrochloride
Lonidamine
Diaveridine
Luteolin
Orlistat
Furacilin
Pyrimethamine
Urea
Trilostane
Apigenin
Rosuvastatin
Fenbufen
SW033291
AGI5198
GSK1059615
Atorvastatin Calcium
(-)-Epigallocatechin Gallate
PFK158
Clinofibrate
U104
Teriflunomide
Tenovin-6
2-Methoxyestradiol
AVN944
Vidofludimus
AZD3965
Parthenolide
Ivosidenib
DASA58
CB839
Pralatrexate
BAY876
pitavastatin
Indoximod
CPI613
STF118804
Nolatrexed
Indoximod
CPI613
STF118804
Nolatrexed
