# Supplementary material for: Epigenetic suppression of PGC1α (PPARGC1A) causes collateral sensitivity to HMGCR-inhibitors within BRAF-treatment resistant melanomas
Source: Nat Commun. 2023 Jun 5;14:3251. doi: 10.1038/s41467-023-38968-7 (PMC10241879; doi:10.1038/s41467-023-38968-7)
Supplement: Supplementary file 5 — Supplementary Data 2 [file 41467_2023_38968_MOESM5_ESM.xlsx]

## Sheet: Sheet1
names	oligos
RAB6B-f	TGTACGACAGCTTCGACAACA
RAB6B-r	CTGCGGAACCTCTCCTGAC
RAB27A-f	GGAGAGGTTTCGTAGCTTAACG
RAB27A-r	CCACACAGCACTATATCTGGGT
RPL13A-f	GCCATCGTGGCTAAACAGGTA
RPL13A-r	GTTGGTGTTCATCCGCTTGC
PPARGC1A-f	GCTTTCTGGGTGGACTCAAGT
PPARGC1A-r	GAGGGCAATCCGTCTTCATCC
RAB7A-f	GTGTTGCTGAAGGTTATCATCCT
RAB7A-r	GCTCCTATTGTGGCTTTGTACTG
MITF-f	CAGTCCGAATCGGGGATCG
MITF-r	TGCTCTTCAGCGGTTGACTTT
RAB32-f	CAGGTGGACCAATTCTGCAAA
RAB32-r	GGCAGCTTCCTCTATGTTTATGT
RAB38-f	GGGGAAGACCAGTATCATCAAGC
RAB38-r	CGGTAATAGACCCTCGTCATGT
ITGA1-f	GCTCCTCACTGTTGTTCTACG
ITGA1-r	CGGGCCGCTGAAAGTCATT
ITGA2-f	CCTACAATGTTGGTCTCCCAGA
ITGA2-r	AGTAACCAGTTGCCTTTTGGATT
ITGB3-f	GTGACCTGAAGGAGAATCTGC
ITGB3-r	CCGGAGTGCAATCCTCTGG
ITGB4-f	GCAGCTTCCAAATCACAGAGG
ITGB4-r	CCAGATCATCGGACATGGAGTT
sgPPARGC1A-1f	CACCGGGCAATCCGTCTTCATCCAC
sgPPARGC1A-1r	AAACGTGGATGAAGACGGATTGCCC
sgPPARGC1A-2f	CACCGTCCCAGGTATGACAGCTACG
sgPPARGC1A-2r	AAACCGTAGCTGTCATACCTGGGAC
sgMITF-1f	CACCGACCACATACAGCAAGCCCAA
sgMITF-2f	CACCGGCACCTGAACATAGCCATGG
sgMITF-3f	CACCGGGTACTTGGTGGGGTTTTCG
sgMITF-1r	AAACTTGGGCTTGCTGTATGTGGTC
sgMITF-2r	AAACCCATGGCTATGTTCAGGTGCC
sgMITF-3r	AAACCGAAAACCCCACCAAGTACCC
Gateway-Rab32-f	GGGGACAAGTTTGTACAAAAAAGCAGGCTTCGAAGGAGATAGAACCATGGCGGGCGGAGGAGCCGGGGACCCC
Gateway-Rab38-f	GGGGACAAGTTTGTACAAAAAAGCAGGCTTCGAAGGAGATAGAACCATGCAGGCCCCGCACAAGGAGCACCTGT
Gateway-Rab7-f	GGGGACAAGTTTGTACAAAAAAGCAGGCTTCGAAGGAGATAGAACCATGACCTCTAGGAAGAAAGTGTTGCTGA
Gateway-Rab32-r	GGGGACCACTTTGTACAAGAAAGCTGGGTCTCAGCAACACTGGGATTTGTTCTCTGCTCTCAAGGTCTCTTGATC
Gateway-Rab38-r	GGGGACCACTTTGTACAAGAAAGCTGGGTCCTAGGATTTGGCACAGCCAGAGCAGCTGGCAAC
Gateway-Rab7-r	GGGGACCACTTTGTACAAGAAAGCTGGGTCTCAGCAACTGCAGCTTTCTGCCGAGGCCTTG
Gateway-MITF-f	GGGGACAAGTTTGTACAAAAAAGCAGGCTTCACCATGCAGTCCGAATCGGGGATCGTGCC
Gateway-MITF-r	GGGGACCACTTTGTACAAGAAAGCTGGGTCCTAACAAGTGTGCTCCGTCTCTTCC
