# Supplementary material for: Epigenetic suppression of PGC1α (PPARGC1A) causes collateral sensitivity to HMGCR-inhibitors within BRAF-treatment resistant melanomas
Source: Nat Commun. 2023 Jun 5;14:3251. doi: 10.1038/s41467-023-38968-7 (PMC10241879; doi:10.1038/s41467-023-38968-7)
Supplement: Supplementary file 7 — Source Data [file 41467_2023_38968_MOESM7_ESM.zip › source data.xlsx]

## Sheet: Fig 1
	Fig. 1a							Fig. 1b								Fig. 1c								Fig. 1d								Fig. 1e			Fig. 1f										Fig. 1g
		baseline PPARGC1A (median normalized)			L2F (change in PPARGC1A)				Days	Total treated	HighToLow PPARGC1A	others				Days	Cell Numbers			PPARGC1A				Days	Cell Numbers			PPARGC1A				Parental	BRAFi-R		GFP BRAFi-R	GFP BRAFi-R	PPARGC1A BRAFi-R									H3K27me3
	GSE50509-Pat10_Pre-AVG dabrafenib	0.091237		GSE50509-Pat10_Pre-AVG dabrafenib	4.34164			GSE50509-Pat1_Pre dabrafenib	1425	0		0				0	1	1	1	1.10781	1.11722	0.774721		0	1	1	1	0.630906	1.17315	1.19595		-0.127	0.848		98	820	40								sites	Parental			Resistant
	GSE99898_Patient 05 PRE dabrafenib	0.055915		GSE99898_Patient 05 PRE dabrafenib	4.26194			GSE50509-Pat2_Pre dabrafenib	796	0		0				2	1.02	1.04	1.01	2.69071	2.47187	2.20545		2	1.15	1.23	1.08	3.54897	3.19438	1.63352		-0.0658	5.95		110	764	35								-1200	2.549	1.977	2.051	11.1812
	GSE61992_Patient 9 Pre dabrafenib + trametinib	0.455434		GSE61992_Patient 9 Pre dabrafenib + trametinib	4.01498			GSE50509-Pat3_Pre dabrafenib	626	1	1					5	0.64	0.68	0.54					5	1.02	1.04	0.97					-0.085	21.2		92	713	42								-850	2.516	2.998	1.79	9.66667
	GSE99898_Patient 04 PRE dabrafenib	0.088531		GSE99898_Patient 04 PRE dabrafenib	3.7264			GSE50509-Pat5_Pre dabrafenib	259	1		1				7	0.42	0.46	0.41	0.191078	0.164064	0.112763		7	0.59	0.68	0.58	3.35922	4.82364	2.98363		-0.0989	-0.137												-450	5.082	6.533	3.116	6.58088
	GSE99898_Patient 10 PRE vemurafenib	0.109875		GSE99898_Patient 10 PRE vemurafenib	3.70332			GSE50509-Pat7_Pre-AVG dabrafenib	308	1	1					10	0.2	0.25	0.19					10	0.25	0.29	0.24					-0.0783	1.39		65	547	27								-220	1.891	1.34	1.527	3.49145
	GSE99898_Patient 14 PRE dabtrafenib+trametinib	0.630092		GSE99898_Patient 14 PRE dabtrafenib+trametinib	3.59608			GSE50509-Pat8_Pre-AVG dabrafenib	565	1		1				14	0.01	0.01	0.01	0.021933	0.032962	0.029244		14	0.18	0.2	0.19					-0.0421	0.372		73	509	23								100	2.214	2.825	3.59	5.23275
	GSE50509-Pat11_Pre-AVG dabrafenib	0.066887		GSE50509-Pat11_Pre-AVG dabrafenib	3.3284			GSE50509-Pat9_Pre dabrafenib	951	1		1				18	0.19	0.25	0.1					18	0.12	0.13	0.12						13.8		61	475	28								650	2.077	2.759	1.242	1.72941
	GSE50509-Pat8_Pre-AVG dabrafenib	0.212085		GSE50509-Pat8_Pre-AVG dabrafenib	2.99808			GSE50509-Pat10_Pre-AVG dabrafenib	874	1		1				21	1.2	1.15	1.05					21	0.1	0.13	0.12	0.545081	0.587919	0.746411			13.8												1300	1.692	1.148	1.672	6.55213
	GSE61992_Patient 3 Pre (AVG) dabrafenib + trametinib	0.166541		GSE61992_Patient 3 Pre (AVG) dabrafenib + trametinib	2.32089			GSE50509-Pat11_Pre-AVG dabrafenib	874	1		1				23	4.72	4.84	4.36	0.017745	0.012962	0.014647		23	0.07	0.08	0.1						7.23												1650	1.553	1.763	1.573	10.088
	GSE50509-Pat23_Pre vemurafenib	2.49091		GSE50509-Pat23_Pre vemurafenib	2.05509			GSE50509-Pat13_Pre-AVG dabrafenib	214	1	1													28	0.06	0.07	0.05																		2500	2.445	2.783	1.313	5.30038
	GSE50509-Pat18_Pre-AVG dabrafenib	0.567263		GSE50509-Pat18_Pre-AVG dabrafenib	2.03148			GSE50509-Pat14_Pre dabrafenib	320	1	1													32	0.01	0.01	0.01																		2700	1.563	1.621	1.249	9.00738
	GSE50509-Pat9_Pre dabrafenib	2.93417		GSE50509-Pat9_Pre dabrafenib	2.00533			GSE50509-Pat17_Pre dabrafenib	630	0		0												37	0.04	0.08	0.07
	GSE61992_Patient 6 Pre dabrafenib + trametinib	2.32061		GSE61992_Patient 6 Pre dabrafenib + trametinib	1.50596			GSE50509-Pat18_Pre-AVG dabrafenib	199	1		1												42	0.12	0.15	0.17	0.016447	0.014877	0.023475
	GSE61992_Patient 7 Pre dabrafenib + trametinib	0.047798		GSE61992_Patient 7 Pre dabrafenib + trametinib	0.728776			GSE50509-Pat21_Pre dabrafenib	200	1		1												46	0.46	0.55	0.59
	GSE61992_Patient 2 Pre dabrafenib + trametinib	3.18804		GSE61992_Patient 2 Pre dabrafenib + trametinib	0.655859			GSE50509-Pat23_Pre vemurafenib	230	1		1												50	1.64	1.5	1.58	0.01241	0.011812	0.012036
	GSE50509-Pat17_Pre dabrafenib	3.6854		GSE50509-Pat17_Pre dabrafenib	0.437413			GSE50509-Pat24_Pre-AVG vemurafenib	660	1		1
	GSE50509-Pat21_Pre dabrafenib	10.6677		GSE50509-Pat21_Pre dabrafenib	0.254277			GSE50509-Pat28_Pre vemurafenib	318	0		0
	GSE50509-Pat28_Pre vemurafenib	0.13663		GSE50509-Pat28_Pre vemurafenib	0.247343			GSE61992_Patient 2 Pre dabrafenib + trametinib	206	1		1
	GSE99898_Patient 08 PRE dabrafenib	0.999399		GSE99898_Patient 08 PRE dabrafenib	0.220687			GSE61992_Patient 3 Pre (AVG) dabrafenib + trametinib	198	1		1
	GSE61992_Patient 10 Pre (AVG) dabrafenib + trametinib	2.60033		GSE61992_Patient 10 Pre (AVG) dabrafenib + trametinib	0.183023			GSE61992_Patient 6 Pre dabrafenib + trametinib	158	1		1
	GSE50509-Pat24_Pre-AVG vemurafenib	9.10296		GSE50509-Pat24_Pre-AVG vemurafenib	-0.3386			GSE61992_Patient 7 Pre dabrafenib + trametinib	410	1		1
	GSE99898_Patient 07 PRE dabrafenib	2.5608		GSE99898_Patient 07 PRE dabrafenib	-0.41084			GSE61992_Patient 9 Pre dabrafenib + trametinib	477	0		0
	GSE99898_Patient 09 PRE dabrafenib	6.27672		GSE99898_Patient 09 PRE dabrafenib	-0.47319			GSE61992_Patient 10 Pre (AVG) dabrafenib + trametinib	1204	0		0
	GSE99898_Patient 03 PRE dabrafenib	1.34526		GSE99898_Patient 03 PRE dabrafenib	-0.86089			GSE99898_Patient 01 PRE dabrafenib	169	1		1
	GSE50509-Pat13_Pre-AVG dabrafenib	6.62017		GSE50509-Pat13_Pre-AVG dabrafenib	-0.9061			GSE99898_Patient 02 PRE dabrafenib	320	1	1
	GSE99898_Patient 15 PRE dabtrafenib+trametinib	3.42297		GSE99898_Patient 15 PRE dabtrafenib+trametinib	-0.92814			GSE99898_Patient 03 PRE dabrafenib	543	1		1
	GSE99898_Patient 06 PRE dabrafenib	2.64602		GSE99898_Patient 06 PRE dabrafenib	-0.94138			GSE99898_Patient 04 PRE dabrafenib	874	1		1
	GSE99898_Patient 13 PRE dabtrafenib+trametinib	0.209379		GSE99898_Patient 13 PRE dabtrafenib+trametinib	-1.12205			GSE99898_Patient 05 PRE dabrafenib	565	1		1
	GSE50509-Pat3_Pre dabrafenib	6.30002		GSE50509-Pat3_Pre dabrafenib	-1.26255			GSE99898_Patient 06 PRE dabrafenib	308	1	1
	GSE50509-Pat1_Pre dabrafenib	-0.02675		GSE50509-Pat1_Pre dabrafenib	-1.40691			GSE99898_Patient 07 PRE dabrafenib	259	1		1
	GSE50509-Pat2_Pre dabrafenib	0.096197		GSE50509-Pat2_Pre dabrafenib	-1.54714			GSE99898_Patient 08 PRE dabrafenib	1645	0		0
	GSE50509-Pat7_Pre-AVG dabrafenib	2.51496		GSE50509-Pat7_Pre-AVG dabrafenib	-1.90491			GSE99898_Patient 09 PRE dabrafenib	992	1		1
	GSE99898_Patient 11 PRE vemurafenib	0.76086		GSE99898_Patient 11 PRE vemurafenib	-2.53896			GSE99898_Patient 10 PRE vemurafenib	331	1		1
	GSE99898_Patient 02 PRE dabrafenib	4.06974		GSE99898_Patient 02 PRE dabrafenib	-4.45677			GSE99898_Patient 11 PRE vemurafenib	942	0		0
	GSE50509-Pat14_Pre dabrafenib	4.80806		GSE50509-Pat14_Pre dabrafenib	-4.71258			GSE99898_Patient 12 PRE vemurafenib	411	1		1
								GSE99898_Patient 13 PRE dabtrafenib+trametinib	95	1		1
								GSE99898_Patient 14 PRE dabtrafenib+trametinib	394	1		1
								GSE99898_Patient 15 PRE dabtrafenib+trametinib	327	1	1
								GSE99898_Patient 16 PRE dabtrafenib+trametinib	159	1		1
								GSE99898_Patient 17 PRE dabtrafenib+trametinib	762	1		1
[truncated: 14 more columns]

## Sheet: Fig 2
Fig. 2b												Fig. 2c								Fig. 2d								Fig. 2e								Fig. 2f								Fig. 2g
Rosuvastatin	-3.05152	2.77543	-2.96141	5.75605	-0.940192	2.3317	-0.136269	1.93162	0.0227495	1.77906		Log(concentration uM)	Parental			BRAFi resistant				Log(concentration uM)	sg-NT			sg-PPARGC1A				Log(concentration uM)	LAZ			OE-PPARGC1A				Log(concentration uM)	BRAFi resistant DMSO			BRAFi resistant Depzol				Days	Vehicle
pitavastatin	-2.99777	2.81692	-2.83041	2.42156	-2.91092	1.94383	-0.482756	1.09609	-0.0387077	0.787216		-1	1	1.03901	0.960993	0.973908	0.961165	1.06493		-1	1.01134	1.02229	0.966369	0.994475	1.01934	0.986188		-1	0.9871	0.996777	1.01613	1.01063	1.00034	0.989022		-2	1.00341	1.03413	0.962457	0.978947	1.07368	0.947368		1	171.113	215.475	205.768	270.738	139.264
Atorvastatin Calcium	-2.21356	3.15287	-1.41477	2.25726	-0.353358	1.8743	-0.052961	1.3434	-0.0169059	1.60103		-0.501689	1.01655	1.00473	1.00946	0.966626	0.983009	0.928398		-0.501689	1.0077	1.03809	1.01378	0.928176	0.938121	0.845304		-0.823909	0.977422	0.955164	0.938713	0.999314	0.996226	0.984906		-0.90309	0.993174	1.00341	0.972696	0.947368	1.2	0.852632			0	0	0	0	0
Luteolin	-1.09726	0.561689	-0.211624	0.321871	-0.602108	0.742784	-0.070771	0.0443189	0.091808	1.70445		-0.20412	0.99409	1.01655	0.992908	0.587985	0.557949	0.61165		-0.20412	1.03444	1.01378	1.01256	0.426795	0.513812	0.50884		-0.522879	0.636777	0.64839	0.6571	1.01578	0.97976	0.987993		-0.60206	1.02389	1.00341	0.982935	0.915789	1.07368	0.947368			0	0	0	0	0
Dorzolamide hydrochloride	-1.03771	2.99983	-0.86289	2.57082	-0.792903	1.96589	-0.474168	2.47865	-0.269944	1.93085		0.09691	0.959811	0.945627	1.05437	0.191141	0.212985	0.0910194		0.09691	0.997974	1.00162	1.04781	0.0994475	0.124309	0.0994475		-0.20412	0.387744	0.312905	0.301292	0.802744	0.791424	0.767753		-0.30103	0.47099	0.522184	0.430034	1.01053	0.852632	0.978947			0	0	0	0	0
Lonidamine	-0.879971	2.01965	-0.808747	2.34817	-0.922515	1.66053	-1.13671	1.7329	-1.01193	1.52383		0.39794	0.874704	0.84279	0.888889	0	0	0		0.39794	0.980956	0.973663	0.950567	0	0	0		0.09691	0.0658067	0.041613	0.0503227	0.524871	0.52693	0.546484		0	0.040956	0.040956	0.040956	0.884211	0.852632	0.915789		5	287.086	323.438	435.655	453.87	663.065
(-)-Epigallocatechin Gallate	-0.747398	1.77045	0.0305227	2.504	0.0852202	1.0646	-0.00156063	1.60056	0.00192569	1.62765		0.69897	0.602837	0.609929	0.638298	0	0	0		0.69897	0.644246	0.636953	0.623582	0	0	0		0.39794	0	0	0	0.256432	0.372899	0.253345		0.30103	0	0	0	0.505263	0.530526	0.571579			0	0	0	0	0
Indoximod	-0.58516	1.04964	-0.392788	1.60895	0.114784	1.41914	0.153804	1.43989	0.109084	1.94929		1	0.341157	0.241877	0.327484	0	0	0		1	0.325127	0.274158	0.311274	0	0	0		0.69897	0	0	0	0.121745	0.134157	0.142511		0.60206	0	0	0	0.126316	0.126316	0.126316			0	0	0	0	0
Pyrimethamine	-0.471787	1.04967	-0.0621385	1.76399	0.0566944	1.63109	0.0259381	1.42266	-0.018199	2.0036		1.30103	0	0	0	0	0	0		1.30103	0	0	0					1	0	0	0	0	0	0										8	415.853	453.87	789.981	597.951	954.81
CPI613	-0.446467	2.08529	-0.40751	2.15034	-0.409291	1.66942	-0.427263	1.61433	-0.647382	2.69191																		1.30103	0	0	0	0	0	0
Nolatrexed	-0.358191	1.03075	-0.178566	1.60719	0.174817	1.00263	0.184576	0.983565	0.0394952	1.41609																																		10	859.625	1020.6	1149.8	968.302	2817.75
2-Methoxyestradiol	-0.329939	0.143393	-0.0299838	0.204055	0.0535496	0.541632	-0.0266863	0.910579	-0.0583627	1.50439
Teriflunomide	-0.288099	0.7147	-0.242319	1.18604	-0.0627479	1.68234	0.0483556	1.34279	-0.0144359	1.09461
Furacilin	-0.178431	0.774529	-0.0203381	1.40711	0.0190694	1.09685	0.0679932	1.19244	-0.0116522	2.06724
Isoniazid	-0.163941	1.52193	-0.223854	1.71198	-0.276859	1.92989	-0.296757	2.35411	-0.347654	1.47447
CPI613	-0.163634	1.38125	0.0635598	2.20805	0.182924	2.38779	0.209858	1.00221	0.198424	0.73011
Clinofibrate	-0.16354	1.65668	-0.158329	1.49783	-0.218485	1.91617	-0.133182	1.44939	-0.148085	2.45137
BAY876	-0.153806	1.47013	-0.19836	2.20066	-0.0617728	1.40844	-0.0183847	1.27735	-0.104233	0.913976
U104	-0.0842721	1.02122	-0.136042	1.78305	-0.0809751	1.32757	-0.0556727	1.27785	-0.0669131	1.71987
AGI5198	-0.0458255	1.89348	0.0401834	0.993243	0.0444987	1.19481	0.0227319	1.78642	-0.00897893	2.39188
PFK158	-0.023711	1.43091	0.0730085	1.16709	0.128734	3.96847	0.0283612	1.68856	0.0135642	1.3813
DASA58	-0.0107054	2.39881	0.055017	1.40038	0.0481317	1.49551	-0.00206062	1.80052	0.067013	1.36338
Fenbufen	0.0023125	1.91781	0.0629233	1.89362	0.0230895	1.46195	0.035246	3.73155	0.0115606	1.65954
Trilostane	0.00803072	1.03794	0.0600316	1.36957	0.0323143	1.35332	0.0392606	1.57579	0.0352374	2.32689
SW033291	0.010244	1.25564	0.0920207	2.16703	-0.00402211	2.0135	0.0403239	1.22618	0.0164971	1.29266
Ivosidenib	0.0115107	2.43355	0.028716	1.95806	0.0142197	1.87459	0.0399324	1.88146	0.0385084	1.52389
AVN944	0.0137411	1.36825	0.0739052	1.37417	0.0121559	2.53034	0.00924355	1.53139	-0.0552573	1.38778
Orlistat	0.0140881	2.58631	0.104737	0.91969	0.12275	1.57022	0.0868309	1.51805	-0.00270233	1.60636
Tenovin-6	0.0361716	1.38896	-0.115846	1.16773	-0.0607838	1.37057	-0.0321004	1.75139	-0.0434929	1.61358
Parthenolide	0.0521542	1.99431	0.119277	2.6224	0.0101958	1.67797	0.0324979	1.45963	-0.0282213	1.41235
Oltipraz	0.0544425	1.18417	-0.399836	1.55912	0.0216275	1.07385	0.0716757	1.31022	-0.00790453	1.60214
Urea	0.0742259	1.22924	0.0583283	1.22248	0.0494207	1.06573	0.0145144	2.32218	-0.0233076	1.90295
AZD3965	0.0750911	1.29089	0.0621873	1.79881	0.00460619	1.97095	0.0223234	2.8207	0.0238798	1.77168
Pralatrexate	0.0809954	0.968676	0.0835132	1.51912	0.0814339	1.52486	0.108247	1.38556	0.0433916	2.74812
Mercaptopurine	0.0838821	1.33146	0.108044	1.53695	0.0640963	1.25418	0.0670954	1.41945	0.0667403	1.41856
CB839	0.0892577	1.14008	0.105492	2.12178	0.0669175	3.38097	0.0815725	1.18543	0.072128	3.53394
Mafenide hydrochloride	0.112053	1.22075	0.062683	4.36965	0.0961209	1.41687	0.0230323	2.32053	0.016768	1.72433
Disulfiram	0.128749	1.32711	0.116565	2.16668	0.212693	1.54443	0.0563897	1.29797	0.0659302	1.79625
GSK1059615	0.12982	0.862635	-0.459871	2.27672	0.129588	2.36899	0.0142552	1.76894	0.00504751	1.39253
Nolatrexed	0.137288	1.10987	0.0348403	1.6948	0.0563261	1.83787	0.0391842	1.52164	-0.0275406	1.05319
Indoximod	0.182438	1.11625	-0.00871379	1.2195	-0.0457158	1.2923	0.0443441	1.19173	-0.069948	2.53629
Tranylcypromine (2-PCPA) hydrochloride	0.393545	1.48772	0.213499	0.915527	0.226161	0.979825	0.136155	1.9028	0.071071	1.2335
STF118804	0.405934	0.757699	0.223091	1.39363	0.155662	1.88841	0.0889949	1.99346	0.0214288	1.45599
Enasidenib	0.496372	0.981243	0.273836	1.87227	0.231869	1.60483	0.168965	1.14178	0.106056	2.33364
Apigenin	0.520948	2.98422	0.314014	2.01131	0.110683	1.52101	0.0356562	2.388	-0.0071102	1.3178
Diaveridine	0.931654	0.323574	0.931159	1.05836	0.374239	1.36581	0.188362	1.37608	0.0181619	1.64863
STF118804	1.16205	-0.477013	1.17514	-0.517608	0.657266	-0.134059	0.104822	0.706141	-0.0246464	0.986915
[truncated: 43 more columns]

## Sheet: Fig 3
Fig. 3a						Fig. 3b						Fig. 3c				Fig. 3d				Fig. 3e					Fig. 3f														Fig. 3g
1.02381	0.145238	0.9	0.747619	0.554762		0.951841	0.042493	0.78187	0.84136	0.475921						protein name	Fold change	-LOG10(p value)		0.830109	0.005467	0.921756	0.082633		Days	Laz			RAB27A			RAB6B			RAB6B/27A
0.983333	0.140476	0.878571	0.735714	0.533333		1.01983	0.084986	0.849858	0.849858	0.518414		protein name	Fold change	-LOG10(p value)		RAB6B	0.445331	14.6603		1.02128	0.003127	1.04725	0.068423		0	1	1	1	1	1	1	1	1	1	1	1	1			K029A-R-LacZ
0.992857	0.185714	0.933333	0.745238	0.611905		1.02833	0.101983	0.832861	0.849858	0.492918		TRIM63	-9.05241	2.8275		RAB27A	0.35751	9.35211		1.14861	0.005278	1.031	0.080461		1	0.43913	0.46729	0.475113	0.571429	0.478261	0.414938	0.56872	0.454545	0.38961	1.05556	0.952381	1.21053		Days	Vehicle					pitavastatin
												GALM	-7.84486	4.15109		RAB38	0.310185	7.09138							3	0.017361	0.017241	0.017483	0.21875	0.230769	0.163043	0.177936	0.218182	0.240741	0.784314	0.734694	0.882353		1	95.8455	117.212	80.19	119.072	78.652	120.6	120.6	86.2125	119.072	65
												HINT3	-6.5846	3.47775		RAB7A	0.283092	5.96344																					2
												GYG2	-6.11465	3.3277		RAB32	0.246362	4.61333																					3
												GPM6B	-5.88314	4.75465		RAB3A	0.242046	4.46763																					4
												MLANA	-5.86792	3.59657		RAB13	-0.234	4.20303																					5
												TTYH2	-5.85544	5.19448		RAB27B	-0.23311	4.1743																					6	178.85	262.4	166.635	224.516	208.088	161.604	191.558	154.87	210.826	139.425
												TUBB4A	-5.77726	5.68769		RAB26	0.230799	4.10041																					7
												FN3K	-5.60174	6.40872		RAB9A	0.224503	3.90255																					8
												ZNF114	-5.59075	4.08135		RAB1A	0.223841	3.88207																					9
												SLC45A2	-5.5721	3.51898		RAB5B	0.220569	3.7817																					10	411.892	664.848	409.909	439.615	452.824	261.612	224.516	157.115	265.6	145.408
												TYRP1	-5.45494	3.76637		RAB2A	0.217011	3.67421																					11
												GMPR	-5.37039	4.018		RAB3D	-0.19765	3.11933																					12
												OCA2	-5.29751	3.66192		RAB5C	0.189935	2.91208																					13	488.668	837.828	624.24	645	766.324	348.174	290.207	233.928	397.488	224.516
												CKMT1A	-5.2698	4.03495		RAB31	-0.18751	2.84863
												TMEM163	-5.26056	6.76187		RAB9B	0.182878	2.72928
												CPVL	-5.21513	5.98349		RAB19	-0.16712	2.34419
												NSG1	-5.13889	3.57892		RAB28	0.165207	2.29946
												C11orf96	-5.12209	3.44832		RAB15	-0.15228	2.00972
												IRF4	-5.10692	4.59625		RAB22A	-0.13733	1.70028
												MBP	-5.03461	3.30301		RAB8B	-0.12929	1.54467
												EPB41L3	-5.02833	7.84563		RAB21	0.1276	1.51303
												CYGB	-4.97973	5.12127		RAB8A	-0.12638	1.49025
												PUDP	-4.85721	3.36321		RAB14	-0.1233	1.43385
												HOOK1	-4.81313	5.54391		RAB34	-0.11975	1.37003
												GDF15	-4.79745	4.85266		RAB33A	0.108542	1.17832
												SLC16A6	-4.75544	3.38841		RAB39B	-0.10844	1.17669
												TPPP	-4.73548	4.41092		RAB3B	-0.10114	1.05945
												DCT	-4.71772	5.31991		RAB4A	0.097865	1.00881
												DCLK1	-4.69248	6.50323		RAB23	0.097585	1.00454
												RAB27A	-4.63039	6.5231		RAB17	0.095579	0.974175
												PMEL	-4.61148	3.42721		RAB18	0.091997	0.921042
												KIT	-4.59955	8.62359		RAB29	0.086597	0.843578
												NME4	-4.46817	2.57723		RAB35	-0.0854	0.82687
												NAV2	-4.46137	7.09713		RAB11B	-0.08518	0.823826
												QPRT	-4.41422	6.23552		RAB5A	-0.07925	0.743238
												TDRP	-4.40543	6.30687		RAB25	-0.07189	0.64838
												SIRPA	-4.36029	6.00227		RAB30	0.057786	0.482389
												TMEM8A	-4.26962	4.69998		RAB37	-0.05721	0.476007
												MAP7D2	-4.2484	5.54419		RAB40C	-0.05293	0.429848
												CTSH	-4.24622	3.24476		RAB42	0.051043	0.410099
												MYO1D	-4.22218	4.51548		RAB11A	0.049341	0.392559
												TSPAN10	-4.19029	2.91057		RAB1B	-0.04536	0.352607
												PNPLA4	-4.17065	4.19024		RAB6C	-0.04376	0.337056
												PPFIBP2	-4.14567	6.10064		RAB4B	0.043404	0.333582
												MLPH	-4.14424	6.32175		RAB10	-0.04287	0.328472
												PRUNE2	-4.13541	5.09637		RAB24	-0.04268	0.326637
												NR4A3	-4.11918	3.34243		RAB20	0.039035	0.292334
												ZNF703	-4.10825	2.39995		RAB3IL1	-0.03596	0.2644
												LXN	-4.09751	2.57421		RAB36	-0.03476	0.253708
												PLXNC1	-4.08262	5.72653		RAB40A	0.032648	0.235259
												NXN	-4.07762	5.79478		RAB43	0.028558	0.200693
												CDH1	-4.04218	5.13894		RAB33B	-0.02849	0.200114
												CDKN2A	-4.02827	3.9125		RAB6A	0.023324	0.158656
												CELF2	-3.99632	6.26312		RAB40AL	0.022954	0.155773
												CHN2	-3.97315	3.77019		RAB6D	0.021147	0.141884
												ASAH1	-3.94421	3.74525		RAB41	-0.02114	0.141867
												RENBP	-3.94333	2.77849		RAB39A	0.020167	0.134472
												CEACAM1	-3.91177	6.73909		RAB12	0.010359	0.064851
												ERAP2	-3.90751	3.74956		RAB2B	-0.00896	0.055565
												CYP27A1	-3.90631	4.57772		RAB40B	0.002512	0.01493
												ENTPD1	-3.90475	4.92143		RAB3C	0.00214	0.012688
												MICAL2	-3.89955	6.5006		RAB3IP	-0.00171	0.010126
												LRBA	-3.85856	6.77395
												TYR	-3.85463	2.87294
												SQOR	-3.83625	3.59924
												MREG	-3.82145	3.95923
												C4BPA	-3.80374	3.26618
												CTSB	-3.78881	4.51239
												LGALS3	-3.78111	3.56613
												DPP4	-3.76832	3.61778
												SLC24A5	-3.76693	3.07088
												PGM5	-3.76226	5.76908
												CASP1	-3.76176	4.44224
												SEMA6A	-3.73239	3.83839
												TBC1D16	-3.70407	5.46372
												ITPKB	-3.61537	4.34216
												GPR143	-3.6063	3.7959
												METTL9	-3.60572	3.55317
												CD99	-3.58557	3.13664
												WNK2	-3.58052	6.7279
												SLC27A3	-3.55986	5.99096
												PYCARD	-3.55916	4.12698
												NLRP2	-3.55544	3.33876
												THBS2	-3.55408	2.20345
												ACADS	-3.53804	4.1359
												MOB3B	-3.52305	3.11497
												SDC3	-3.49994	3.72535
												RAB32	-3.49331	2.33988
												SYK	-3.47951	3.39224
												DSTYK	-3.4775	3.99901
												HMGN5	-3.46957	4.61255
												TMEM159	-3.45817	4.02166
												HDHD3	-3.4393	3.61826
												KCNAB2	-3.42879	3.99881
												GPR161	-3.41425	3.52222
												GRB10	-3.39923	3.85781
												RAB38	-3.39617	3.99142
												LAMA1	-3.39177	6.39403
												CTNNB1	-3.35383	4.3794
												CAPG	-3.32994	3.28233
												SERPINF1	-3.32271	3.98887
												MTUS1	-3.31795	5.61623
												GREB1	-3.29876	3.60232
												STXBP2	-3.29505	3.53492
												LZTS1	-3.26289	5.28565
												GRAMD4	-3.25471	6.79573
												STXBP1	-3.24922	7.25667
												ABHD2	-3.24791	4.0421
												KAZN	-3.22437	4.53543
												FMN1	-3.2237	6.29085
												ABCD1	-3.214	3.79639
												PPM1H	-3.20003	3.16406
												MITF	-3.19548	7.15139
												P2RX4	-3.1798	2.43367
												ACSL1	-3.14755	6.39203
												GPNMB	-3.14374	6.17102
												CDH3	-3.12741	3.49518
												SLC1A3	-3.09086	2.82202
												C9	-3.08928	3.9309
												PAG1	-3.08739	6.45628
												TFAP2A	-3.08406	4.5189
												ANKRD39	-3.07909	1.98449
												GYPC	-3.05746	6.83015
												AMDHD2	-3.05609	3.77082
												HMOX1	-3.05391	6.75783
												TRAK2	-3.02374	4.50451
												MYO5A	-3.01862	6.88963
												TESK2	-2.9935	2.99299
												FAM83H	-2.98795	2.85013
												MARCKS	-2.98695	7.31285
												F2	-2.9562	3.86253
												RAP1GAP	-2.95141	4.36803
												IVNS1ABP	-2.94071	6.83186
												EPHA4	-2.93605	5.33859
												HSPA12A	-2.92899	3.79882
												CLYBL	-2.9251	5.99341
												KRT17	-2.92051	0.38326
												FAHD2B	-2.88463	5.40557
												SOGA3	-2.87739	2.07458
												CTSD	-2.87586	4.35599
												HPS4	-2.87422	4.63804
												NCK2	-2.86988	6.84693
												MSI1	-2.86502	3.39633
												TMEM246	-2.84664	3.26086
												PIP4K2A	-2.84119	3.46312
												BHLHE41	-2.83308	4.13001
												HERC5	-2.82237	4.08761
												LCP1	-2.81933	4.40317
												MME	-2.8168	5.04617
												SHTN1	-2.81586	7.27502
												UAP1L1	-2.81341	4.56799
												UBL3	-2.80913	5.78953
												MBOAT1	-2.80859	3.14394
												WDFY1	-2.79584	6.71055
												SS18L1	-2.78815	3.14528
												RHOQ	-2.77635	6.6275
												TMEM164	-2.7753	3.09009
												PIP4P2	-2.77436	2.33742
												RFLNB	-2.76909	2.29494
												MICAL1	-2.75613	6.61537
												EPHX1	-2.75079	6.27916
												APOE	-2.73948	4.51676
												ASS1	-2.71888	1.27129
												EDNRB	-2.71377	3.50852
												RHBDD3	-2.70831	3.14251
												GNPTAB	-2.7071	5.89583
												MSANTD3	-2.67896	3.94948
												PRKD3	-2.67867	6.65572
												LYST	-2.65653	4.62744
												PRXL2A	-2.64473	5.12283
												SYTL2	-2.64393	3.67211
												SOWAHC	-2.63488	4.67227
												GK	-2.62958	4.84809
												ST6GALNAC3	-2.62123	2.89069
												GM2A	-2.61972	3.69826
												CD40	-2.6191	3.09782
												DEF6	-2.61876	4.47772
												BMPR2	-2.61263	6.11789
												CACHD1	-2.61237	3.07026
												SLC19A2	-2.61112	3.8246
												TYMP	-2.60967	5.81586
												STX7	-2.60604	6.06655
												CNTN1	-2.60354	2.14227
												SNCA	-2.58387	3.65695
												TUBA4A	-2.57681	3.28554
												DNMT3A	-2.57558	5.60887
												SLC1A4	-2.57356	5.86484
												VLDLR	-2.57162	2.57424
												RGS20	-2.56858	4.56647
												GJB1	-2.5517	3.83917
												IDH1	-2.54771	4.96109
												RLBP1	-2.54224	4.90049
												LRP4	-2.53798	4.59051
												ASRGL1	-2.5367	4.37656
												FDFT1	-2.51924	2.88532
												CASP10	-2.51789	3.68346
												SOAT1	-2.47896	5.57461
												EFHD1	-2.46807	5.49408
												TMEM51	-2.46376	3.42099
												DHCR24	-2.44726	3.75156
												PSEN2	-2.44499	4.49701
												MGST3	-2.44221	3.44615
												FAH	-2.43736	6.53675
												C19orf12	-2.43645	4.03269
												CPNE2	-2.4291	4.80465
												ATOX1	-2.42658	4.3265
												CLCN7	-2.4057	5.53439
												MSRB2	-2.40108	5.45099
												SLC22A18	-2.3972	5.2184
												TOM1	-2.39712	6.21616
												TIMP2	-2.3808	4.30933
												DPP7	-2.36225	6.10019
												HBD	-2.35962	4.8089
												ANKRD44	-2.35935	3.38028
												IRF5	-2.35796	3.94417
												SLC7A8	-2.35271	2.62879
												TTYH3	-2.35187	3.74241
												TDRD7	-2.34482	8.00356
												LDHC	-2.32576	2.78246
												TBC1D7	-2.31822	4.99371
												STIM1	-2.31775	2.91432
												SETX	-2.31707	5.51421
												HEBP1	-2.31576	6.2272
												CTSZ	-2.31502	4.10236
												MSI2	-2.30738	3.31066
												44444	-2.30579	6.72468
												OAS1	-2.30443	3.67471
												SEMA4C	-2.3038	6.77736
												SYTL2	-2.2989	3.10507
												CHMP1B	-2.29531	5.0755
												CEP131	-2.29469	7.28016
												IDH2	-2.27784	4.72209
												GSTT2B	-2.27353	4.46422
												GGA1	-2.25868	3.70631
												GSTM2	-2.24854	3.53411
												SCARB1	-2.24706	5.03058
												SH3BP4	-2.24037	6.02411
												CAB39L	-2.22619	4.95624
												BIRC7	-2.22539	4.04795
												RAB6B	-2.22458	6.87988
												EHHADH	-2.21635	4.08157
												FAM160A2	-2.21509	3.74898
												HLA-A	-2.21376	4.55949
												NAGA	-2.21178	4.8549
												LMF2	-2.20353	4.31155
												POU3F1	-2.20008	4.92914
												HPS3	-2.19239	3.2106
												TMEM120A	-2.18831	3.06444
												NDN	-2.18036	3.83271
												SORT1	-2.1773	3.92583
												RETREG1	-2.17569	5.45285
												REPS2	-2.17421	4.38704
												CTSS	-2.17201	3.96782
												SLC11A2	-2.1705	5.14903
												PIK3CD	-2.16969	6.12057
												ACSS1	-2.16877	4.55543
												DOCK10	-2.16716	6.35272
												MFSD12	-2.16461	4.25409
												RCAN3	-2.16413	2.58712
												IGSF3	-2.16376	3.393
												FARP1	-2.16351	5.42835
												PECR	-2.15579	2.79734
												RETSAT	-2.15563	6.0593
												SGK3	-2.14587	3.05254
												OSBPL1A	-2.14566	5.45336
												ENO2	-2.14335	4.21901
												BRSK1	-2.14241	3.53243
												RMDN2	-2.14163	3.45314
												HAGHL	-2.13709	4.66882
												EPG5	-2.13685	3.08179
												PTGR1	-2.13158	5.32961
												UPP1	-2.12704	3.30609
												NQO1	-2.1124	3.08471
												TCF7	-2.112	3.05923
												GLA	-2.11148	5.33575
												FAM69A	-2.10104	3.07484
												DUSP10	-2.09975	3.78056
												FGD1	-2.09746	4.31366
												BPHL	-2.09308	6.15092
												BLVRB	-2.09224	7.33124
												TEX2	-2.08842	4.02574
												HABP4	-2.08405	5.01033
												KRT19	-2.07987	2.68849
												NUP210	-2.07961	3.26745
												POR	-2.07951	4.11587
												PLSCR1	-2.0669	5.12646
												ABCC5	-2.06539	4.7985
												MTCH2	-2.06267	4.47031
												RGS10	-2.06026	4.02348
												HSDL1	-2.05765	3.57753
												GPAT4	-2.05703	3.47155
												TGFBR1	-2.05433	1.56707
												HEXA	-2.05096	2.94711
												ATP7A	-2.04613	5.12528
												GGH	-2.04245	4.10326
												DOCK9	-2.04081	4.9006
												GSTO1	-2.03898	4.0536
												PLCB4	-2.03889	6.81844
												MPP1	-2.03104	3.67912
												PDE4D	-2.02701	3.07015
												PIR	-2.01325	3.55861
												SREBF2	-2.0105	3.41735
												DGKE	-2.00933	3.8239
												ELOVL7	-2.00282	2.02777
												SERINC5	-1.99692	4.71987
												CTH	-1.993	3.15458
												ACO2	-1.98921	7.63551
												MFGE8	-1.98709	4.85931
												FOXO1	-1.98709	4.794
												OPTN	-1.98521	3.40113
												SIPA1L2	-1.97277	3.81162
												BCL2L13	-1.9727	3.77159
												STARD4	-1.9687	4.06249
												KIAA1522	-1.96846	5.09067
												PFKFB2	-1.96497	3.00262
												PDK3	-1.9647	4.38819
												F5	-1.96155	5.73731
												ATP6V0A1	-1.95682	6.48062
												RUNX3	-1.95308	3.0077
												CBLB	-1.94951	4.15031
												NDRG2	-1.94882	4.44693
												IGFBP7	-1.94473	3.49042
												LPIN1	-1.93519	2.63266
												SDF4	-1.93388	4.07225
												LGALSL	-1.92198	1.99814
												TNFAIP3	-1.91978	3.7991
												VWA8	-1.90862	5.07562
												PLA2G4A	-1.90303	3.39482
												PEBP1	-1.90291	6.57945
												VAT1	-1.90236	3.76346
												CYBRD1	-1.89911	3.08732
												RAB9A	-1.89731	6.92252
												HDAC4	-1.89051	3.65087
												TOLLIP	-1.89042	3.4348
												JUP	-1.88876	5.31412
												TPP1	-1.88514	4.34401
												FSTL1	-1.87987	3.99896
												PDLIM3	-1.87496	3.48443
												PAX3	-1.86896	3.24174
												SDF2L1	-1.86796	3.36824
												SQLE	-1.86357	4.60162
												CD63	-1.86014	4.5074
												SYNE2	-1.85671	4.74895
												NF2	-1.85451	7.28716
												GNPTG	-1.84924	2.36673
												FAM210B	-1.84881	2.6911
												PASK	-1.84831	4.95366
												PTK7	-1.84714	5.09182
												SGPL1	-1.84573	2.6862
												TMC6	-1.84375	4.64154
												DECR1	-1.83941	3.8416
												MARCKSL1	-1.83657	3.05093
												LEF1	-1.83534	4.46181
												SH3BGRL	-1.83353	4.49614
												RETREG2	-1.83341	6.93683
												NARS2	-1.83213	5.96523
												ZNF362	-1.8317	2.39287
												LIMD1	-1.82643	5.89613
												SWAP70	-1.82291	4.83217
												CHST11	-1.82282	2.20852
												GLUL	-1.82189	4.89665
												MICB	-1.82077	3.88996
												LIMA1	-1.81676	4.27478
												GAB2	-1.81554	5.04832
												VAMP8	-1.81506	4.12635
												AAMDC	-1.81496	3.92492
												IFIH1	-1.81433	3.15901
												SELENOO	-1.81384	5.48456
												SLC39A6	-1.81318	5.20099
												HOMER2	-1.80706	3.30102
												44449	-1.80238	7.46357
												IL16	-1.79789	4.2866
												CPT1A	-1.79608	4.27036
												HBA1	-1.78903	6.6044
												GAS2L3	-1.78298	3.35803
												EGLN1	-1.78151	4.94933
												GNAI1	-1.78022	3.59137
												ABCB6	-1.77506	3.63963
												CDC42EP3	-1.77056	3.09676
												HLA-F	-1.76754	3.4643
												IDI1	-1.7673	2.56566
												HADHB	-1.76584	4.31352
												MSMO1	-1.76351	2.24435
												SNX18	-1.76114	4.09089
												RABL6	-1.75965	5.69243
												MAOA	-1.75958	2.65864
												SNX30	-1.75934	4.83823
												CD81	-1.75356	4.84591
												AMACR	-1.75331	4.41044
												TRAPPC6A	-1.75065	3.01657
												PLBD2	-1.74865	3.16883
												SAYSD1	-1.74668	4.43989
												LAMP2	-1.74635	2.32969
												ANKRD27	-1.74633	6.5384
												THEMIS2	-1.74488	4.21993
												CERK	-1.74194	5.65009
												HADHA	-1.74186	4.36757
												PACSIN2	-1.73702	5.46324
												PIP4K2B	-1.73528	3.72929
												CPQ	-1.73512	3.89835
												PLEKHA2	-1.73427	3.26339
												CROCC	-1.73365	5.73594
												GORASP2	-1.7318	4.60527
												PDXDC1	-1.73047	5.22303
												ZFYVE16	-1.72874	4.37359
												SLC25A16	-1.72518	4.19649
												EPB41	-1.72207	5.2418
												PJA1	-1.72194	2.17491
												CISD1	-1.70821	4.25251
												TARSL2	-1.70792	4.49219
												TALDO1	-1.70478	6.22258
												PLCD1	-1.70401	3.10927
												NBEAL1	-1.70192	5.89247
												SPINT1	-1.69822	3.37123
												FAHD2A	-1.69728	4.72887
												ABCC2	-1.696	3.63499
												ANXA3	-1.69575	2.96374
												DUSP3	-1.695	2.94752
												AFF1	-1.67924	4.29339
												PPP1R37	-1.67768	4.70469
												ARMCX3	-1.67236	5.08784
												FAM210A	-1.67203	4.65948
												MMP14	-1.6698	5.67777
												ATP6V1C1	-1.6637	3.43482
												ALDH5A1	-1.662	5.75245
												PARVB	-1.66194	4.91274
												DHRS7	-1.65669	4.6156
												AK3	-1.65435	4.6209
												CSTB	-1.64739	6.00952
												ATP6V1E1	-1.64681	6.81309
												APOL2	-1.64562	4.94274
												SENP7	-1.64406	1.74377
												VPS8	-1.64282	3.58569
												STX11	-1.63429	2.01781
												IFI16	-1.63248	6.97509
												HSPA2	-1.63214	4.94289
												NRBP2	-1.63176	4.78045
												SORBS1	-1.62643	3.22502
												ST5	-1.62567	2.27673
												WDR91	-1.61443	5.32241
												ALDH6A1	-1.61273	3.39345
												OSTM1	-1.60443	2.75293
												PLD1	-1.60374	4.34674
												44445	-1.59826	3.14325
												MLXIP	-1.59241	4.41159
												CARMIL1	-1.58684	6.80776
												WEE1	-1.58656	3.45436
												RAB3C	-1.58585	2.3855
												MCCC1	-1.58566	4.29324
												SOX6	-1.58271	4.59559
												EP300	-1.58161	4.8046
												CNDP2	-1.58024	3.01407
												RCN1	-1.57824	6.43234
												LRCH3	-1.57378	5.13121
												ATP6V1H	-1.57236	3.44758
												RAP2B	-1.57179	3.12496
												TACC1	-1.57066	3.21016
												POLG	-1.56953	4.37838
												LONRF2	-1.56817	2.93709
												ERP29	-1.56606	3.59254
												DYNLT1	-1.56402	6.24767
												ATP6V1G1	-1.56361	3.83316
												FAR2	-1.56311	6.63947
												CCDC167	-1.56238	3.78223
												CDK2	-1.56048	4.09043
												BDH1	-1.55871	3.16993
												IGSF8	-1.55852	3.41357
												FARP2	-1.55793	3.36466
												ZC3H11A	-1.55449	7.24238
												DNAJC1	-1.55408	4.35984
												NIN	-1.55408	5.75295
												SLC7A2	-1.5534	4.84507
												ERMP1	-1.55159	3.91774
												NFU1	-1.54999	4.28455
												CPNE1	-1.54852	3.56988
												RNF170	-1.54758	3.44275
												STK17A	-1.54683	3.50212
												USP48	-1.5427	6.69916
												ENTPD4	-1.54072	3.28759
												ATP11A	-1.53677	4.61681
												CYTH3	-1.53066	3.57066
												PHLDB3	-1.52798	3.30441
												NANS	-1.52368	5.42122
												PEX11A	-1.52338	4.26588
												LPGAT1	-1.52094	2.05436
												KIAA1211	-1.51912	4.34584
												UHRF1BP1	-1.51896	4.13904
												CNNM3	-1.51494	2.60364
												CYB5R1	-1.51389	2.13744
												GALNS	-1.51234	3.13316
												CORO7	-1.50967	3.85849
												DIAPH3	-1.50706	5.3894
												TPMT	-1.50469	4.78157
												PDIA5	-1.50381	3.35872
												TSPO	-1.50295	4.26805
												PSAP	-1.49976	3.27482
												ZEB2	-1.49902	4.08137
												ENOPH1	-1.49636	4.84354
												B4GALT4	-1.49605	3.72844
												TRMU	-1.49554	4.61567
												SMIM19	-1.49552	2.7854
												CORO7	-1.49443	2.31713
												STX3	-1.49233	2.98541
												ATM	-1.49165	4.69385
												LIMA1	-1.48957	2.04329
												PROS1	-1.48307	3.08945
												SNAP29	-1.48092	3.47773
												STXBP6	-1.47989	4.15562
												CPEB2	-1.47839	4.11298
												BCL2L11	-1.47637	2.86194
												STMN3	-1.47118	2.96425
												FBXO6	-1.47065	4.18589
												MRS2	-1.46943	3.2708
												PEPD	-1.46836	4.03246
												ABCA2	-1.46639	5.33326
												HMGCS1	-1.46472	5.76619
												CORO1C	-1.46442	3.15442
												CRTC3	-1.46438	2.71676
												NEIL2	-1.464	4.13149
												ATP6V1B2	-1.46027	3.59347
												ARSA	-1.45816	2.75975
												ZFYVE26	-1.45657	4.38271
												MTCH1	-1.45511	5.0905
												TRAF5	-1.45475	6.43479
												ELOVL5	-1.45426	3.49169
												SLC15A4	-1.4539	3.59753
												GALNT1	-1.45061	5.71274
												AP1G2	-1.44999	3.10502
												RASSF3	-1.4487	4.09002
												CNNM4	-1.44092	3.63498
												LY75	-1.43995	4.16618
												GCAT	-1.43725	3.31708
												TAPBP	-1.43578	3.9233
												GGA2	-1.43562	4.66167
												SLC17A5	-1.43521	5.58646
												GOLGA7B	-1.43155	3.74914
												MUT	-1.42637	7.14338
												FOXRED2	-1.42597	4.8001
												CABLES1	-1.42574	3.54329
												ATP6V0D1	-1.42438	4.80207
												0	-1.42354	3.87374
												DTNB	-1.42304	2.97531
												RAB3A	-1.42228	5.7321
												ACSS2	-1.41837	5.6379
												TRIM2	-1.4176	4.24427
												SLC27A1	-1.41704	3.58481
												C2orf69	-1.41563	2.6797
												PANX1	-1.41453	2.86013
												CDYL	-1.41114	3.85726
												SLC35B2	-1.41057	5.42033
												ZFYVE9	-1.41008	4.8434
												CEP170B	-1.40947	3.74357
												CDKN3	-1.40892	2.58487
												HLA-A	-1.40886	3.26746
												FAR1	-1.40868	4.3843
												NPC1	-1.40361	3.61769
												GLO1	-1.40316	2.18346
												NHLRC3	-1.40188	5.98898
												PCYT2	-1.3988	6.08836
												IGF2R	-1.39837	5.52298
												ADGRG6	-1.39772	2.53706
												MICA	-1.39769	2.95861
												MAGED2	-1.39298	3.6986
												SMCHD1	-1.39247	3.31082
												HIP1R	-1.39185	6.51971
												SLC25A17	-1.38803	4.00048
												PPARD	-1.3853	2.40976
												PHC3	-1.38517	5.58313
												ABHD16A	-1.38421	5.73097
												ATP6V1C1	-1.38388	1.76335
												ALDH1L2	-1.38197	4.7016
												FKBP1A	-1.37754	1.59226
												PPP6R2	-1.37743	5.4963
												RNF185	-1.37656	2.76037
												ABHD12	-1.37571	4.67496
												MFN1	-1.37508	3.83226
												XPNPEP1	-1.3736	5.76659
												PPIG	-1.37228	2.92348
												PRKCZ	-1.37194	2.85409
												GCA	-1.36993	3.82712
												SLC23A2	-1.36958	3.37393
												MYH10	-1.36792	5.0946
												SPNS1	-1.36419	4.31972
												SLC25A1	-1.36364	5.93737
												ITPR2	-1.36236	4.78423
												DBI	-1.35945	4.9008
												ATP6V1F	-1.35494	3.72096
												BPGM	-1.35425	5.10798
												PTPN13	-1.35108	4.35271
												MCC	-1.34865	3.23821
												CCNT2	-1.34752	2.7674
												RPS6KA5	-1.34627	5.47428
												FGB	-1.34339	3.05784
												VMP1	-1.34064	3.36235
												KLC3	-1.33948	3.47127
												LNPK	-1.33704	3.16783
												CDK17	-1.33683	3.71096
												ZDHHC6	-1.33679	2.86167
												STXBP5	-1.33673	4.78274
												MAGEC1	-1.33611	2.48637
												EXOC6B	-1.33161	3.29062
												TRABD	-1.33083	6.83485
												IMPA1	-1.32938	5.70162
												RNF13	-1.32897	2.6127
												SSB	-1.3289	5.85952
												CNPY3	-1.32608	3.303
												CCDC43	-1.32544	4.94854
												NDST1	-1.32287	3.03003
												RRAGC	-1.32236	5.68664
												ARFGAP3	-1.31803	5.03438
												MAD2L1BP	-1.31713	3.5263
												GTSE1	-1.3167	2.13704
												GSTP1	-1.31148	3.37202
												TMEM97	-1.30886	4.08279
												RAB17	-1.30749	4.17828
												DYNC1I2	-1.30505	3.64103
												SDCBP	-1.3028	4.69612
												TYRO3	-1.30256	3.99147
												PLEKHM2	-1.30184	6.42796
												SCPEP1	-1.29849	5.12505
												MTHFR	-1.2974	3.10225
												HSPB8	-1.29662	5.92402
												PLXNA1	-1.29513	6.2533
												MSRB3	-1.29418	2.52688
												CAMLG	-1.29261	3.89859
												PIGB	-1.2906	3.14323
												GRK6	-1.29053	3.12073
												NAGPA	-1.28846	3.149
												NTHL1	-1.28845	1.68178
												USP54	-1.28833	3.73916
												DAB2	-1.2826	3.31885
												TMEM41B	-1.28118	3.11483
												KRT14	-1.27963	0.470142
												STARD7	-1.27957	4.28131
												RCBTB1	-1.27915	4.40141
												ACAP3	-1.27855	5.20465
												USP53	-1.27791	3.20015
												HS1BP3	-1.27658	3.1439
												ACAA1	-1.27523	3.71315
												HSPB1	-1.26954	3.93811
												PI4KA	-1.26795	5.73438
												LAMB2	-1.26505	2.50573
												IFT27	-1.26501	3.34744
												BRWD1	-1.25984	3.07924
												WIPI1	-1.25934	3.52083
												FHL1	-1.25693	2.58776
												PLEKHF2	-1.25341	2.40989
												NCOA2	-1.24774	3.51241
												SORD	-1.24691	6.58453
												SLC31A1	-1.24496	2.64188
												BAK1	-1.24479	2.02162
												AGFG1	-1.2439	5.31109
												NUSAP1	-1.24269	4.0414
												TRIM3	-1.24145	2.51322
												ACSF2	-1.24034	2.90863
												MTCH2	-1.23716	3.93744
												TANC1	-1.23585	6.02997
												OGDHL	-1.23544	2.74051
												UEVLD	-1.23405	2.32429
												RAB11FIP1	-1.2336	4.14194
												SLC7A11	-1.23295	1.95516
												SACM1L	-1.23288	3.00026
												CDS2	-1.22944	3.20246
												SOD2	-1.22935	4.47953
												0	-1.22918	2.33872
												EMD	-1.22779	3.0258
												SLC26A6	-1.22659	4.1385
												GPX4	-1.22647	6.5617
												RAB23	-1.22334	2.22084
												USP6NL	-1.22254	2.43519
												NUDT4	-1.22244	5.56586
												ST7	-1.22163	2.81765
												ATP9A	-1.22132	3.6324
												MYO10	-1.2189	3.3697
												RALY	-1.21812	3.25895
												PLP1	-1.21762	3.79479
												DNAJB4	-1.21749	3.01449
												OPA1	-1.21717	5.72652
												UNC13B	-1.21562	2.70669
												DECR2	-1.21424	4.91361
												PTRH1	-1.21299	5.27005
												TLK1	-1.21203	1.23121
												CXADR	-1.21103	3.02897
												BAZ2B	-1.21061	3.42312
												UGCG	-1.20982	5.31882
												SLC38A10	-1.20969	7.23363
												ATP6V1D	-1.20762	3.73569
												PIK3C2A	-1.20538	6.65585
												PALM	-1.20372	3.46114
												SMYD3	-1.2026	2.55674
												GATA4	-1.20071	2.45259
												RAB29	-1.1978	4.51221
												NNT	-1.19734	4.97132
												PYCR1	-1.19713	2.94617
												MCEE	-1.19438	3.00774
												MIF	-1.19394	2.17248
												ITPR1	-1.19291	5.33309
												FAM102B	-1.1893	3.77509
												EIF4B	-1.18829	2.2342
												SLC38A7	-1.18791	4.42709
												DSP	-1.1872	2.57635
												PIKFYVE	-1.18649	4.48728
												TGFBRAP1	-1.18573	3.73709
												ACAP2	-1.18295	3.59259
												DUSP23	-1.18155	3.46052
												DYRK1A	-1.18018	2.33368
												UBE2J1	-1.17768	1.73135
												TSC1	-1.17015	5.67934
												ATP6V1A	-1.16846	3.66663
												TMEM50B	-1.16804	3.34099
												ACAT2	-1.16657	5.13027
												SNX9	-1.16442	4.34362
												ALDH4A1	-1.16435	4.47918
												FECH	-1.16247	5.86494
												FHOD3	-1.16213	3.69733
												SERPINC1	-1.1604	4.47776
												NAPG	-1.15881	6.0466
												TBC1D10A	-1.15801	3.93996
												MDH1	-1.15759	4.55193
												ZNF503	-1.15615	3.5043
												SELENON	-1.15534	3.79824
												SCAPER	-1.15512	2.57949
												IFRD1	-1.15372	4.83179
												SMPD2	-1.15367	4.24737
												RUFY3	-1.15193	2.20608
												NRBF2	-1.15102	3.00547
												GNPAT	-1.14953	5.02007
												STK25	-1.14649	4.39042
												CYSTM1	-1.14604	2.30563
												MYH14	-1.14479	3.75873
												GNS	-1.14408	4.02051
												SLC25A13	-1.14182	7.08172
												GSR	-1.14073	5.05479
												PHLPP1	-1.13532	4.85988
												ERC1	-1.13408	5.74414
												EGFL7	-1.13242	2.81637
												DDT	-1.13229	3.14447
												PTTG1IP	-1.13211	1.56085
												TRIM21	-1.12481	3.27977
												WASHC2A	-1.1246	4.32788
												TWSG1	-1.11891	3.02941
												VPS13C	-1.11756	3.63637
												ALS2	-1.11706	1.88159
												DMXL2	-1.11691	6.28978
												MYO1B	-1.11691	5.48513
												MCOLN1	-1.1163	1.61711
												TBC1D20	-1.11549	4.2624
												SYTL4	-1.11494	3.90358
												WDSUB1	-1.11383	3.06679
												DNAJB11	-1.11269	4.4953
												FXN	-1.11159	4.27166
												PRKRA	-1.11027	4.77583
												TCF25	-1.10904	3.1271
												MAP2K6	-1.10869	3.88386
												GNAO1	-1.10863	2.24171
												TIGAR	-1.1081	6.55157
												LDAH	-1.10708	4.45746
												FBXW5	-1.10636	2.22971
												TNKS	-1.10626	4.92357
												DYNC1H1	-1.10474	6.04231
												AKR1A1	-1.10419	5.04988
												TOM1L1	-1.10416	3.98113
												GFM2	-1.10124	3.69667
												FRRS1	-1.09973	2.98922
												SOX13	-1.09968	3.91216
												DNAJC13	-1.0993	6.5501
												TACO1	-1.09864	2.89635
												DOCK7	-1.09787	6.09045
												UNG	-1.09611	2.78165
												ATP6V0C	-1.09539	4.32102
												GTPBP1	-1.09485	4.20849
												PARD6G	-1.09359	3.20113
												TAP1	-1.09288	4.64718
												MAGT1	-1.09108	6.10578
												SCO2	-1.09054	4.05486
												IFIT1	-1.09019	1.98493
												GOLGA4	-1.08897	2.71511
												MVD	-1.08754	4.20309
												CYP51A1	-1.08753	3.5201
												SPTAN1	-1.08705	2.8633
												HIST1H1C	-1.08544	2.08128
												PRXL2B	-1.08382	6.33938
												FOXO3	-1.07861	3.42173
												RANBP10	-1.07788	2.73883
												B3GLCT	-1.07786	3.84091
												SH3BP1	-1.07709	3.99349
												AP1S2	-1.07639	3.81179
												AARS2	-1.07609	5.84644
												GCSH	-1.07563	4.20815
												TRIM25	-1.07486	3.91443
												EXD2	-1.07076	4.9402
												CHST12	-1.06999	2.96064
												PDE8A	-1.0693	4.28564
												AGPAT2	-1.06679	1.19006
												GNA13	-1.0664	4.22427
												KIF16B	-1.06604	4.74555
												TANC2	-1.06558	3.74863
												HEBP2	-1.06461	2.57883
												HMGCR	-1.06346	1.78521
												PCBD1	-1.06227	2.41348
												CLCN3	-1.0614	4.4927
												IRAK4	-1.06026	6.15016
												SGTB	-1.05959	2.91837
												RAB7A	-1.05852	4.28003
												PCK2	-1.0572	4.99825
												DIAPH2	-1.05718	3.87798
												PGM1	-1.05686	4.37644
												FBXO9	-1.05273	2.39613
												DNASE2	-1.05153	4.95012
												TAOK3	-1.05145	5.5051
												WDR37	-1.05082	3.14708
												RHBDD2	-1.05044	2.2353
												SLC6A8	-1.05031	2.31108
												NAXE	-1.04995	3.07278
												KIF1B	-1.04952	4.60087
												COBLL1	-1.0478	2.06395
												ZFYVE21	-1.04679	2.64069
												ZFAND3	-1.0453	3.33293
												SLC35F6	-1.04524	2.95116
												MFF	-1.04514	4.14126
												NUCB1	-1.04471	1.86538
												FERMT2	-1.04253	6.06817
												GPD1L	-1.04235	5.06728
												SLC26A11	-1.04206	3.56033
												DIP2C	-1.04192	2.39361
												NME3	-1.04183	3.68719
												CALD1	-1.04163	6.3615
												FNBP1L	-1.04157	4.60517
												LSS	-1.04108	4.53978
												PEAK1	-1.04108	2.40828
												RAB3IL1	-1.03982	3.47982
												GGCX	-1.03707	2.1334
												SERF2	-1.03657	2.76018
												SPG11	-1.03543	4.18672
												MFSD14B	-1.03527	2.76493
												GRAMD1A	-1.03357	2.91558
												MYEF2	-1.03316	1.78484
												PBXIP1	-1.03297	3.15309
												GLB1	-1.03262	3.12731
												BLVRA	-1.03238	3.80024
												BRD1	-1.0308	3.14983
												DCXR	-1.02995	3.1282
												GZF1	-1.0277	2.92641
												TMOD2	-1.02717	3.74272
												HP1BP3	-1.02702	3.2529
												QPCTL	-1.02665	3.35245
												NSDHL	-1.02562	5.08859
												SPTBN1	-1.02475	7.64094
												CUTA	-1.02345	2.94732
												TMEM199	-1.02191	2.63629
												TBC1D22B	-1.0212	4.09887
												C6orf106	-1.02114	3.51352
												ANKS1A	-1.02058	2.78825
												TRMT2A	-1.01978	4.27513
												ADCY9	-1.01952	4.09279
												FAHD1	-1.01889	2.83494
												TAP2	-1.01644	5.36553
												KDM1B	-1.01637	5.17425
												PLEKHB2	-1.01464	4.48202
												SCD5	-1.0142	2.84693
												TMUB2	-1.01257	2.47418
												F11R	-1.01169	3.66967
												FLOT1	-1.01123	3.12332
												ZNF512	-1.01028	2.0174
												DMXL1	-1.00944	3.46555
												TRIO	-1.0094	5.61117
												COMMD9	-1.00893	4.0704
												SMAP	-1.00758	2.53961
												CD2AP	-1.00688	3.05259
												LARS2	-1.00549	4.84235
												TMEM237	-1.00455	4.42141
												FAM126A	-1.00293	1.54428
												RCHY1	-1.00139	3.68895
												KIF13A	-0.999161	2.49661
												TAZ	-0.998361	3.45083
												ERICH1	-0.997395	2.69861
												ANXA5	-0.996798	5.40237
												TOP3B	-0.996609	0.956979
												SBF1	-0.995892	6.53883
												NAGLU	-0.994737	2.53018
												SNTB1	-0.993632	4.24278
												DEPDC5	-0.993591	2.63702
												SCD	-0.99262	3.04709
												MORC3	-0.992011	4.22816
												ME2	-0.991755	6.50104
												TUB	-0.990854	2.83486
												ANXA6	-0.990563	3.32367
												STAT1	-0.990115	5.4979
												SPTAN1	-0.989984	4.58762
												TRPM7	-0.985525	4.28456
												ILKAP	-0.985391	5.80323
												RAB4A	-0.984761	3.15006
												NLN	-0.983817	3.94137
												STAM	-0.983458	3.81835
												ALX1	-0.98302	2.3529
												CCDC88A	-0.982131	6.17538
												NHEJ1	-0.98188	3.54867
												CYB5R3	-0.980964	5.45959
												FLYWCH1	-0.979909	3.95782
												LNX2	-0.977658	2.75668
												CHFR	-0.975276	2.46397
												TEAD1	-0.974701	3.84994
												HDAC6	-0.973758	5.67346
												KANK1	-0.972331	4.76621
												INPP4B	-0.971813	4.10852
												PLEKHO2	-0.971745	3.65049
												RXYLT1	-0.9688	2.63191
												NAP1L4	-0.968579	2.76193
												CRYZ	-0.967256	6.85821
												ABCB8	-0.967003	4.66961
												HSD17B11	-0.966646	3.42402
												SCAMP2	-0.965944	3.82448
												TMEM63B	-0.96536	3.37097
												AIFM2	-0.963306	3.60766
												KIFC1	-0.960842	4.88565
												UNK	-0.959291	4.37116
												CIT	-0.958819	4.98842
												LRPPRC	-0.958225	3.34121
												UBR3	-0.957814	2.7276
												UGP2	-0.955772	4.88474
												PRCP	-0.955705	3.02963
												SIRT5	-0.954063	2.59723
												MPST	-0.953901	3.50392
												ARFGEF2	-0.952665	4.555
												CBR3	-0.952438	4.50028
												DNAJC8	-0.952226	3.53718
												CYFIP2	-0.951533	5.99583
												ATP5MD	-0.951174	2.9512
												CALU	-0.94949	4.1707
												ARHGEF11	-0.949042	4.8113
												KDM4B	-0.947406	2.27214
												DNAH2	-0.946936	1.64985
												HPS5	-0.946779	5.40894
												DAAM1	-0.945865	1.24508
												SGSM3	-0.942737	3.95882
												MESD	-0.940787	3.13017
												IWS1	-0.940688	5.8667
												GPX1	-0.940164	4.74798
												NCS1	-0.938722	3.00256
												ATP6AP1	-0.937562	3.11954
												REL	-0.937541	5.64902
												IPMK	-0.937124	3.59575
												PRAME	-0.936582	3.00565
												FDPS	-0.936299	3.80474
												ATP5F1D	-0.934697	3.03053
												JARID2	-0.933259	3.94407
												CENPF	-0.932938	5.23233
												NEMP1	-0.931825	5.54812
												TRPV2	-0.930188	4.41574
												RREB1	-0.928325	4.83128
												VDAC2	-0.927461	4.87363
												AP3D1	-0.9261	6.17035
												CTSA	-0.925653	3.86618
												ANXA4	-0.925583	4.03257
												SH3TC1	-0.924912	1.59873
												MAP4K3	-0.923597	3.40317
												ZFYVE27	-0.92347	2.40711
												HIBADH	-0.92322	4.27179
												HSD17B12	-0.923171	5.06705
												ATP5F1C	-0.923106	4.4639
												NT5DC3	-0.923024	2.97339
												ALG12	-0.922669	1.86356
												PQLC1	-0.922175	2.73923
												SEC62	-0.916421	5.16855
												AGAP1	-0.915264	4.04286
												ARMC9	-0.915088	3.03435
												RAB4B	-0.914125	3.98305
												GMPPA	-0.91324	6.2212
												ISCA1	-0.910588	3.30114
												MAP4K2	-0.910412	4.32882
												PIK3R1	-0.909686	2.81023
												PTDSS2	-0.907893	3.40395
												GLIPR2	-0.907012	3.5511
												LCLAT1	-0.906345	4.66558
												TM7SF3	-0.904504	3.97049
												TYSND1	-0.904195	3.40333
												FKBP7	-0.904093	3.571
												MYL12A	-0.903224	4.02263
												EIF2B5	-0.902759	2.74977
												RAB43	-0.90263	5.89599
												DNAJB2	-0.902612	4.45465
												ABCC1	-0.900365	4.49278
												UGGT1	-0.900284	3.72001
												TAOK2	-0.900129	3.53208
												MINDY2	-0.899927	4.51336
												ELF1	-0.89979	4.11314
												LIMK2	-0.898911	2.80554
												RAB6C	-0.896291	1.9543
												SIRT2	-0.895979	3.11535
												CRAT	-0.895254	3.35009
												CDKN2AIPNL	-0.893198	4.15806
												ALG6	-0.892992	2.21924
												MELTF	-0.892449	3.50135
												PON2	-0.891152	2.13461
												TRIM26	-0.890891	3.36945
												SSH2	-0.89068	4.33352
												RNF6	-0.890663	1.78648
												IAH1	-0.890419	4.40524
												DTYMK	-0.889814	2.78673
												ENTPD6	-0.889168	3.25357
												CAP2	-0.888926	5.70935
												NEO1	-0.887699	2.31029
												LACTB	-0.887649	1.98205
												USP40	-0.886581	1.67922
												NAGK	-0.886224	3.03635
												EPB41L5	-0.885705	1.5801
												NPC2	-0.884535	2.79986
												OGFOD3	-0.883543	2.52481
												TRAPPC5	-0.883283	2.33715
												AGTPBP1	-0.883267	2.73238
												HAGH	-0.883184	2.83128
												WDFY3	-0.882743	2.04932
												PTPMT1	-0.882733	1.93994
												PCYT1A	-0.882051	4.70187
												CKS2	-0.881762	2.48849
												FNTA	-0.881231	3.28291
												IARS2	-0.880776	3.98712
												MTDH	-0.880655	3.26695
												USP32	-0.879794	4.44126
												EMC10	-0.879387	4.14896
												ARID3A	-0.879142	4.10699
												NUDT3	-0.879027	4.22449
												TLE3	-0.878925	2.31873
												RMND5A	-0.8789	3.22649
												PRR14L	-0.877785	3.5352
												GPAM	-0.877103	3.04822
												SEC11C	-0.876873	2.1429
												RRAGB	-0.876359	4.40575
												ESCO2	-0.874056	2.36224
												GALNT10	-0.873487	1.87428
												HTRA2	-0.872961	2.58609
												SPATS2	-0.872575	4.14691
												SNAI2	-0.872534	3.14282
												CHURC1-FNTB	-0.871516	3.15167
												HMG20B	-0.870991	4.60609
												MYH9	-0.869886	2.85567
												GSTM4	-0.868716	4.25584
												KIF21A	-0.868506	4.04556
												ATP6AP2	-0.868226	2.92728
												ZNF280D	-0.868046	4.31591
												NUDT6	-0.866583	1.87461
												PDIA3	-0.866524	2.81506
												GSDME	-0.865231	3.5034
												POLB	-0.8619	4.57478
												STX17	-0.861303	3.67146
												CYHR1	-0.860714	2.87768
												GLCE	-0.860569	3.77705
												RCN2	-0.860025	3.99118
												ESCO1	-0.859089	2.61897
												ASNSD1	-0.858559	3.21503
												TMED9	-0.858333	3.60311
												LIMS1	-0.857221	4.25515
												VPS16	-0.855744	2.73742
												ATP5F1A	-0.855661	2.51995
												PDXP	-0.853488	2.98902
												CSN1S1	-0.851979	0.467923
												MBOAT2	-0.85134	4.82897
												PCYOX1	-0.85106	2.69323
												NT5C3B	-0.851027	3.93057
												ANKLE2	-0.85068	3.13469
												ABHD6	-0.850285	2.65371
												P4HB	-0.849684	3.28561
												AIFM1	-0.849135	4.68266
												DNPEP	-0.849078	5.12813
												MAIP1	-0.844925	3.58103
												APEH	-0.844422	6.73487
												AFG3L2	-0.844229	5.20278
												TRMT2B	-0.843644	2.60561
												FRMD4B	-0.8434	3.20925
												PINX1	-0.842161	2.92787
												SDHAF3	-0.841369	3.19312
												CDKN1B	-0.841213	2.258
												SFMBT1	-0.839152	2.12092
												UBE2L3	-0.838754	2.90317
												CAT	-0.838521	4.40082
												TMEM110-MUSTN1	-0.838065	2.5771
												METTL5	-0.837621	2.72601
												CLN6	-0.836616	1.96423
												MAEA	-0.835175	3.17626
												BACE2	-0.834996	3.45802
												TMED10	-0.833348	2.2293
												FKBP9	-0.833302	4.02278
												SZT2	-0.832977	2.9055
												GUK1	-0.832484	3.53287
												MDM1	-0.832216	2.10184
												RANBP9	-0.831512	2.29714
												NUP50	-0.831109	4.95361
												NADSYN1	-0.830431	2.25958
												OSBPL8	-0.830262	4.56638
												UBXN2A	-0.82939	4.77261
												SPAG9	-0.828823	3.23108
												GAB1	-0.828256	2.78184
												NIPSNAP3A	-0.827915	2.49567
												ZNF608	-0.827654	3.11342
												GALNT11	-0.827441	3.95643
												MAPK1	-0.82709	4.25451
												MAP3K20	-0.826898	2.86951
												GRHPR	-0.826861	5.03586
												IMPA2	-0.825461	3.08832
												PSD3	-0.823492	2.7248
												GUSB	-0.823055	4.21338
												PITHD1	-0.82305	2.66156
												OAT	-0.822444	3.40904
												PDIA3	-0.821978	3.5609
												GID8	-0.821411	2.32834
												CLIP1	-0.818838	5.57112
												NDUFAF3	-0.818599	2.8951
												CRELD2	-0.818288	1.72392
												HLA-C	-0.818032	3.37153
												DIP2B	-0.818024	4.75836
												DHRSX	-0.817942	2.34069
												RAVER2	-0.817517	4.34533
												CRKL	-0.817255	3.95505
												XXYLT1	-0.816448	3.50247
												PTGES2	-0.816152	2.94303
												GBA2	-0.814565	2.39437
												ATG9A	-0.814283	3.22959
												BNIP2	-0.813607	2.49425
												SYNJ1	-0.813326	3.00489
												PHF1	-0.813079	3.46684
												MAPK14	-0.812724	2.87879
												ACAD9	-0.812365	4.30107
												YWHAH	-0.811128	3.56765
												FKBP11	-0.810972	2.92939
												SNX8	-0.810805	2.20587
												KLHL7	-0.810194	2.80409
												ACSL3	-0.80974	3.14593
												NDUFA6	-0.808269	2.20914
												SNX11	-0.808123	1.55528
												FCHSD1	-0.80802	3.93458
												FBXO7	-0.806628	2.21832
												HEATR5A	-0.806269	2.62668
												SLC9A6	-0.80526	3.08381
												RAB8B	-0.803954	4.85515
												TSN	-0.803868	3.36367
												RBM19	-0.80294	5.42152
												VPS13A	-0.80277	5.27065
												ZNF451	-0.802338	3.94482
												ZBTB33	-0.801112	1.55136
												ATP5F1B	-0.800012	4.90466
												FAM45BP	-0.799974	3.82578
												SERGEF	-0.799703	2.64175
												SLC25A33	-0.799703	1.89377
												ECI2	-0.799117	3.40754
												AKT3	-0.798617	2.95895
												LEMD2	-0.798513	2.30092
												P4HA1	-0.797322	5.26734
												AP1AR	-0.797187	4.58333
												TUBB6	-0.796097	4.99708
												OSBPL2	-0.794704	3.5598
												COL4A3BP	-0.793798	3.6162
												ARV1	-0.793326	4.11796
												NDE1	-0.793287	4.2318
												ATP5PB	-0.793175	3.33938
												MGST2	-0.793115	2.78623
												PRICKLE3	-0.792576	3.16411
												ANXA6	-0.792456	3.3907
												B2M	-0.791087	4.36442
												DCUN1D1	-0.791053	3.51619
												WDR26	-0.79097	3.89014
												PLCG1	-0.790383	4.65124
												ADAM10	-0.790247	3.30758
												CHID1	-0.789922	3.81043
												C1orf198	-0.789312	3.21273
												ALG14	-0.787943	1.60579
												SLC16A3	-0.787596	4.92544
												NFX1	-0.787527	4.23964
												ZFAND2B	-0.787354	1.50418
												GDAP2	-0.785183	1.25114
												KIF23	-0.785052	5.4005
												SNX4	-0.783303	4.33246
												LZTS2	-0.782693	2.41705
												RHOG	-0.781172	3.53934
												PIK3CB	-0.780894	5.10595
												EIF2AK3	-0.780879	2.45106
												B3GAT3	-0.78079	2.47999
												LPP	-0.780552	3.26109
												CUL9	-0.779685	2.03078
												FAM222B	-0.779182	2.00097
												RAB1A	-0.776309	2.68872
												CNTRL	-0.774881	2.53539
												TBC1D2B	-0.774067	3.57092
												TMED2	-0.773783	5.1963
												FANCA	-0.771905	3.11299
												BDH2	-0.771772	3.63003
												VPS18	-0.771479	3.69812
												HDHD5	-0.7712	3.13035
												OSGEPL1	-0.770847	5.05705
												CHEK2	-0.768632	4.3477
												ZC3H12C	-0.767755	1.74605
												HMGCL	-0.767313	3.73506
												RACGAP1	-0.766262	7.83058
												FER	-0.76389	3.45375
												POLRMT	-0.763777	4.87645
												CHSY3	-0.763711	2.30672
												LONP1	-0.763697	3.51273
												GMNN	-0.762705	2.66674
												AP5S1	-0.761588	2.29414
												MTMR3	-0.761141	2.43348
												MIPEP	-0.760715	5.32473
												FAM118A	-0.759902	3.34018
												RNF149	-0.758079	3.42196
												CHD2	-0.757551	4.6614
												AMBRA1	-0.757484	2.96273
												TMED4	-0.757205	3.93666
												NTAN1	-0.757192	3.90978
												STAT5B	-0.756962	1.9926
												PSPH	-0.756811	1.60147
												RDH13	-0.756422	3.40368
												GPR180	-0.755761	2.74869
												FYCO1	-0.754783	4.07784
												CREB1	-0.753744	2.99941
												MAPK14	-0.753605	4.61858
												CEP104	-0.753571	2.54027
												SCAMP4	-0.753121	1.00429
												PPM1A	-0.751622	4.0026
												ACOX1	-0.751151	4.13314
												PFKL	-0.750649	4.55077
												M6PR	-0.750438	3.72086
												MELK	-0.748017	3.59705
												ENPP1	-0.747799	3.20979
												GRN	-0.747619	3.86745
												SCRN3	-0.747064	3.95028
												CSN1S2	-0.746657	1.3036
												SELENOS	-0.745365	4.0369
												TIMM50	-0.744433	4.08728
												ALAS1	-0.74443	4.75977
												PITRM1	-0.743449	4.14375
												PIK3R2	-0.742915	4.15908
												DDI2	-0.741969	3.73592
												TMBIM1	-0.741233	3.27251
												ID3	-0.741106	2.61024
												EEF1AKMT4-ECE2	-0.741077	3.26155
												SPAG9	-0.740938	1.75004
												SGO2	-0.740362	4.1003
												VARS2	-0.740251	2.94365
												TRPM6	-0.74025	1.94581
												AGPAT3	-0.73955	1.71
												VDAC3	-0.739475	5.25454
												FLOT2	-0.739237	4.93663
												SLC25A30	-0.738316	3.05601
												ZC2HC1A	-0.737544	3.60976
												EPB41L2	-0.736641	6.37133
												ZFAND6	-0.735731	3.04993
												SSH3	-0.735582	3.20675
												ARPC1B	-0.735487	2.62754
												SSX2IP	-0.734757	2.45378
												DNAJC10	-0.734733	4.46688
												AUP1	-0.734066	3.43118
												CCDC134	-0.733432	3.41994
												HEXB	-0.733081	2.67319
												POLR1D	-0.732923	5.83237
												MUL1	-0.732821	4.33944
												MTFMT	-0.732381	2.8902
												0	-0.731691	3.32135
												AFDN	-0.731682	4.46798
												CBX8	-0.731384	4.00258
												TSPAN9	-0.730672	2.4617
												TMX2	-0.73023	4.21093
												ACO1	-0.730111	4.15345
												EIF4ENIF1	-0.730068	4.9165
												TMEM9B	-0.729267	4.75537
												DHTKD1	-0.729055	2.99272
												DUS1L	-0.728582	2.60631
												CALD1	-0.728151	2.30686
												FKBP15	-0.727899	4.58941
												ARPIN	-0.727307	3.21118
												TRAPPC2L	-0.726725	3.24198
												HIBCH	-0.726525	3.22577
												COLGALT2	-0.726486	3.22439
												ATP5EP2	-0.726339	2.87022
												NPHP4	-0.726089	3.5526
												ILK	-0.725805	3.36697
												SAMM50	-0.724628	5.59156
												EXTL3	-0.723647	3.31137
												PLEKHF1	-0.723554	2.65694
												PCM1	-0.723196	5.59483
												MIA3	-0.722778	3.22151
												TMEM201	-0.722435	2.94957
												RUBCN	-0.720962	2.63423
												GBA	-0.720847	6.09452
												EPS15	-0.719881	6.28057
												CLASP2	-0.718581	3.94066
												GOLGA4	-0.718115	5.15059
												BAG2	-0.71728	4.51423
												PFKM	-0.716726	4.30064
												APOC3	-0.715548	2.18547
												CCDC138	-0.715467	3.2557
												ZC3H7B	-0.714161	3.82234
												HSPB11	-0.714059	1.21592
												NDUFV3	-0.713546	3.13636
												NF1	-0.713374	4.3658
												AGTRAP	-0.712776	2.31302
												SFXN3	-0.712572	3.21755
												CHPT1	-0.711673	4.32218
												ARSB	-0.711645	2.28433
												RASSF7	-0.710871	3.34222
												KRT10	-0.710318	0.756263
												CPTP	-0.7103	2.50256
												SSR1	-0.709955	4.13768
												DDX55	-0.70956	3.88875
												TRAPPC10	-0.708747	3.83375
												TMEM87A	-0.708352	4.16395
												ICAM1	-0.707662	3.54253
												STAG2	-0.707647	3.1281
												TCIRG1	-0.707188	4.39163
												GALT	-0.70647	3.0348
												NEU1	-0.706423	1.28483
												SHC4	-0.705419	1.16646
												AP5B1	-0.70457	3.24604
												VAMP7	-0.703944	3.88242
												PPIP5K1	-0.703399	3.05397
												MLEC	-0.703216	3.78578
												UHRF1BP1L	-0.702178	3.03487
												DNAJC19	-0.701995	4.63794
												ANO10	-0.70193	2.98643
												HSPE1	-0.701859	2.84392
												IL1RAP	-0.701798	2.45001
												HNMT	-0.701628	3.05356
												SCP2	-0.70039	4.95278
												MTX2	-0.699865	5.09865
												PLCH1	-0.699678	3.28536
												OAS3	-0.699569	4.10612
												RNASET2	-0.698221	1.76746
												NIPSNAP2	-0.697152	2.67906
												44446	-0.696944	2.25565
												ATP5MC2	-0.696791	2.54618
												USP47	-0.695954	3.36807
												EFR3A	-0.694149	1.6964
												MXRA7	-0.693618	3.67417
												EHBP1	-0.693325	4.48474
												BMP2K	-0.692583	2.57881
												APTX	-0.692214	4.6217
												UPF3B	-0.69182	3.9839
												SLC27A4	-0.691009	4.43196
												FXR1	-0.690465	4.38669
												ATP6V0A2	-0.690249	3.28631
												TTC13	-0.689335	4.62152
												RGPD8	-0.688996	4.92709
												LZTR1	-0.687745	5.70052
												DYNLRB1	-0.687408	4.6226
												ARL1	-0.687243	2.47248
												TBL1XR1	-0.686834	4.60694
												AP5Z1	-0.686459	4.14068
												ATG4A	-0.686214	2.6897
												WLS	-0.685509	3.42885
												C12orf45	-0.685336	3.28764
												INPP5B	-0.682465	2.84251
												TSNAX	-0.682379	4.04069
												APAF1	-0.682292	3.88358
												RNF130	-0.681764	3.60809
												BLOC1S5	-0.681118	2.77253
												JADE2	-0.679998	2.33058
												CSNK1E	-0.679225	2.46297
												APPL1	-0.679147	2.56076
												SLF2	-0.679122	2.29655
												ARHGAP11A	-0.679055	1.52306
												NAPA	-0.678857	3.20452
												ZBTB9	-0.678567	2.75686
												SFT2D3	-0.677428	1.71396
												PTPRJ	-0.676217	2.39386
												MINDY3	-0.675357	2.70532
												MAN1B1	-0.67508	3.03507
												CGNL1	-0.674239	2.2051
												WDR81	-0.674056	3.60225
												ECI1	-0.673634	4.16238
												TULP3	-0.673627	2.29717
												CLASP1	-0.673512	4.84245
												TM9SF4	-0.673223	4.18126
												MOCS1	-0.673114	3.45856
												CGGBP1	-0.672964	2.47383
												KLHL7	-0.672797	2.42466
												RXRA	-0.672669	3.44428
												RAB5B	-0.672538	3.73667
												VPS11	-0.672234	3.96941
												OS9	-0.671647	3.75315
												LIPA	-0.671465	4.15659
												ETFDH	-0.670061	2.79475
												RBM17	-0.669296	4.10234
												CNP	-0.669013	2.11353
												RTEL1	-0.668913	3.10302
												ZNF24	-0.668361	2.7059
												GTPBP2	-0.668305	2.18202
												ZFYVE19	-0.668186	4.95663
												TMLHE	-0.665725	2.3903
												POMK	-0.665574	3.23476
												KRT16	-0.664744	0.814592
												PBK	-0.664453	5.48427
												ICMT	-0.664087	1.27421
												STAT5A	-0.662622	5.01051
												RPP25L	-0.660961	3.56459
												FGD4	-0.660164	3.08227
												DLG1	-0.660121	3.46629
												SLC35A5	-0.659545	2.54336
												PXMP2	-0.658914	2.21844
												DYNC1LI2	-0.657537	2.7435
												VAMP3	-0.657349	3.03186
												LYRM4	-0.656938	1.65869
												NQO2	-0.655891	3.36895
												LRRFIP2	-0.655284	4.32575
												RHOA	-0.655069	2.29778
												TYW5	-0.654848	3.98793
												CDC42BPA	-0.654629	3.0335
												TBCD	-0.654448	3.79109
												RNF138	-0.653951	1.91169
												PPP1R3D	-0.653945	3.71085
												TMEM9	-0.653366	2.15888
												NUDT1	-0.65187	4.0446
												RTTN	-0.651367	1.75657
												UFD1	-0.651205	5.04512
												RPN1	-0.650169	2.70834
												PRPF4B	-0.650041	4.79756
												NHSL1	-0.649727	3.71537
												TMCO3	-0.649561	4.03223
												LMAN2L	-0.649529	4.72045
												TMEM41A	-0.649238	1.65312
												USP8	-0.648632	2.5203
												STARD3	-0.647789	2.25734
												PIP4P1	-0.647503	2.81231
												CENPI	-0.646628	2.80536
												ITPRIPL2	-0.644434	2.93789
												HNRNPH2	-0.643947	2.73878
												TACC1	-0.643757	4.26416
												CLIP2	-0.643679	3.71869
												NTPCR	-0.643136	4.81146
												JAG1	-0.642429	3.14805
												SLIRP	-0.641226	3.53087
												FBXL15	-0.640942	1.65322
												SLC39A7	-0.639951	3.51878
												MVB12B	-0.638218	2.37036
												RAB3D	-0.637242	2.00053
												SPTAN1	-0.637059	3.00168
												SLC44A1	-0.636592	3.16478
												PTPN9	-0.636113	3.56805
												ST13	-0.635621	2.7839
												NEK9	-0.634441	3.55292
												UBTD2	-0.634357	1.27268
												ERG28	-0.633881	2.40945
												TTC38	-0.633561	1.95438
												TM9SF2	-0.633403	3.7166
												FASN	-0.633285	4.43441
												UBXN8	-0.631832	1.05454
												IPO13	-0.631584	4.00104
												ZADH2	-0.630174	2.2765
												ACADM	-0.628694	4.49511
												IDH3G	-0.628536	4.2312
												SPRYD3	-0.62783	2.81019
												LBR	-0.627601	3.26447
												RPS6KC1	-0.626559	5.16759
												VPS41	-0.625035	2.66536
												CENPP	-0.624425	2.10589
												PPA1	-0.623953	6.33065
												ASAP1	-0.623551	4.33687
												CYTH1	-0.623489	3.19046
												LMBRD2	-0.623408	1.71572
												CC2D1B	-0.623131	3.0893
												PLS3	-0.622556	6.06184
												RNF145	-0.621896	2.33614
												DDX24	-0.62098	4.73354
												RALB	-0.619542	3.93475
												NPHP3	-0.618608	2.23039
												MOB2	-0.61797	1.2923
												CCDC117	-0.617836	3.1641
												PKD2	-0.616252	2.65006
												AGPS	-0.615668	4.4817
												UPRT	-0.615527	3.81516
												TXN2	-0.613663	1.78088
												COMMD7	-0.613509	3.18167
												KRAS	-0.613135	2.48836
												DNPH1	-0.612036	2.71666
												TTL	-0.609863	3.35036
												COQ8B	-0.608949	3.34127
												NPLOC4	-0.608621	5.26711
												TST	-0.607702	3.30528
												ATP5PD	-0.607531	2.73027
												PML	-0.606836	1.82804
												TRAF4	-0.60606	3.58533
												RERE	-0.605945	3.17368
												POLDIP3	-0.605004	3.88401
												PACS1	-0.604973	3.04563
												SMARCD2	-0.604429	2.91275
												SPR	-0.604049	3.31384
												USP13	-0.603337	2.38428
												HNRNPA3	-0.603328	1.94317
												GAPDHS	-0.6032	3.47293
												WDR7	-0.602516	4.59871
												UBE2F	-0.602146	3.34985
												C18orf32	-0.601527	2.26277
												ABCB7	-0.600292	2.96187
												VEZT	-0.600158	2.12694
												HSP90B1	-0.599862	3.14712
												DUT	-0.59928	4.55295
												MED15	-0.599213	3.69666
												SLC1A5	-0.598949	3.65271
												PPP6C	-0.598345	2.27137
												FUNDC2	-0.598036	4.74612
												SMPD4	-0.59801	5.36861
												FKBP5	-0.597641	2.79643
												CHM	-0.597042	4.93961
												GMPPB	-0.596532	2.12255
												TANK	-0.595947	2.07646
												UROS	-0.59594	4.1048
												RRBP1	-0.594064	5.20056
												POC1A	-0.594029	4.00001
												NUDT9	-0.593055	3.4279
												KIF1B	-0.592751	1.99531
												KIAA0930	-0.592517	2.40697
												SLC37A2	-0.592174	4.86509
												NDUFAF4	-0.592124	2.81847
												HMGB3	-0.591992	2.46502
												GMFB	-0.591935	2.74142
												CCPG1	-0.590977	2.1342
												MMAB	-0.590935	5.24191
												DPYSL5	-0.590829	3.93687
												OTUD6B	-0.59039	3.28416
												ABCF3	-0.590383	3.1402
												IKBIP	-0.589488	2.76555
												MTIF3	-0.589005	3.1747
												ZDHHC2	-0.588845	2.21064
												MTPAP	-0.587604	3.54292
												HPS6	-0.587361	3.38288
												PIP4K2C	-0.587323	3.16761
												ARFGEF1	-0.585693	3.86357
												COX7A2L	-0.584165	2.72152
												PPP2R5D	-0.584032	3.53346
												CBS	-0.583785	1.75132
												ANKRD28	-0.583616	4.07983
												MIEN1	-0.582884	2.98668
												CCSAP	-0.582878	2.15228
												ATF7	-0.582304	1.66808
												ZCCHC17	-0.58221	2.31123
												TTLL4	-0.581103	2.46629
												HIST1H1E	-0.579889	4.06607
												PTRH2	-0.579861	2.78262
												ZBTB24	-0.579797	2.68346
												SRPX	-0.579297	2.7287
												ARL6IP5	-0.579244	1.82042
												SMARCAL1	-0.578669	4.35438
												TBRG4	-0.578593	2.64535
												ACYP1	-0.578484	3.60106
												NARF	-0.577926	2.41443
												WDR11	-0.577248	4.65272
												BTD	-0.576624	0.789738
												FHL2	-0.57658	4.32203
												RNH1	-0.576497	4.55403
												LONP2	-0.575742	3.91789
												MGME1	-0.575597	4.23681
												SPG21	-0.575163	2.07752
												ADCY5	-0.574773	2.02041
												BBC3	-0.574577	0.659189
												NCKAP1	-0.57409	4.04634
												ALDH1B1	-0.57334	4.75673
												RNF213	-0.572187	2.81769
												DENND5B	-0.571307	4.46062
												NACC2	-0.571138	1.68496
												TECPR1	-0.571138	1.82644
												PPP6R3	-0.57065	4.85346
												BCS1L	-0.569994	2.1905
												ZGPAT	-0.56978	3.60131
												CLTC	-0.569607	6.70521
												MTFR1	-0.569528	2.07945
												C7orf50	-0.568857	4.09113
												LIG3	-0.567435	4.69749
												OSGEP	-0.567093	2.29962
												FN1	-0.567091	2.95684
												SFT2D2	-0.566983	1.78443
												CTNNA1	-0.566369	4.43262
												TBC1D2	-0.565944	2.89482
												KIF13B	-0.565697	2.72455
												HMGN4	-0.563527	2.94799
												CSNK1D	-0.562334	2.95221
												MGMT	-0.562046	2.84468
												PPP3CB	-0.562005	2.76448
												USP36	-0.561667	3.15422
												ZBTB8OS	-0.561394	3.24882
												CD99L2	-0.560024	2.35447
												DGUOK	-0.559877	2.91348
												MACO1	-0.559239	3.61485
												ZNF280C	-0.559144	2.50093
												PAK2	-0.558815	3.448
												ATP11B	-0.558627	2.04847
												FLYWCH2	-0.558624	3.39236
												KDM3A	-0.558129	3.56698
												TOP2B	-0.557925	4.59166
												TICAM2	-0.557484	3.19781
												HACD3	-0.555974	1.28696
												MSN	-0.555342	3.74656
												CLTA	-0.555282	5.67239
												NOL4L	-0.555228	2.34053
												TSPAN3	-0.554532	3.42495
												NGLY1	-0.55447	2.61267
												FAM107B	-0.553325	2.08815
												SIRT3	-0.553129	2.09705
												ATP5MF-PTCD1	-0.552777	2.77018
												RHOT1	-0.552703	3.65095
												GHDC	-0.552628	3.00892
												MID1IP1	-0.552237	4.52784
												RDX	-0.552128	3.68317
												ASAP2	-0.551738	3.1623
												ISCU	-0.550258	2.39716
												GPRIN1	-0.549785	4.81882
												SECISBP2L	-0.549287	3.44281
												XYLB	-0.548263	1.90607
												RMDN3	-0.548165	2.70955
												PIEZO1	-0.548051	2.45604
												IBTK	-0.547894	2.70793
												NFS1	-0.547852	3.56306
												SRP9	-0.547811	2.168
												MPHOSPH9	-0.54777	2.81213
												ATP5MG	-0.54773	5.51813
												P4HA1	-0.547267	4.82437
												GMDS	-0.547176	2.89262
												LOC400499	-0.546957	2.85703
												PPP1R11	-0.545767	3.53711
												FAM98C	-0.544983	2.18897
												HECTD4	-0.54492	3.01278
												PARP9	-0.544704	2.32927
												CLMN	-0.544512	1.39442
												ZNF106	-0.544293	2.73272
												LGALS3BP	-0.543981	5.47332
												UBE2O	-0.543935	3.74236
												PNKD	-0.543702	1.56409
												NUDT19	-0.543164	3.30956
												CHST10	-0.542805	1.57308
												ARHGAP31	-0.542187	1.25513
												PTPN14	-0.542079	2.75687
												SEC22A	-0.541902	2.34941
												EWSR1	-0.541173	3.48561
												VTI1A	-0.540979	3.24978
												GAMT	-0.540845	4.24144
												RGL2	-0.540533	2.65772
												PKP4	-0.540348	1.67579
												EML4	-0.540298	4.30283
												SURF1	-0.537532	1.60847
												ATP2A2	-0.536791	3.54082
												CDCA3	-0.536501	2.15566
												FAM76A	-0.536437	3.42245
												LRRFIP1	-0.536375	2.64598
												STAT1	-0.535686	1.97135
												MAN1A1	-0.535242	2.57738
												TMEM38B	-0.534581	2.68558
												ASXL3	-0.534522	3.6417
												FRMD5	-0.534509	2.00897
												BNC2	-0.533493	3.13889
												DNAJC5	-0.533384	2.55563
												CD276	-0.532779	2.91828
												SLC12A9	-0.532778	2.71668
												SLC33A1	-0.532333	2.58953
												CRYBG3	-0.530988	4.03286
												MYO6	-0.530477	3.56369
												DIP2A	-0.530444	0.978572
												ANK2	-0.530334	3.38918
												AP2A2	-0.529918	3.14383
												HABP2	-0.529769	3.83018
												HDLBP	-0.52923	5.81615
												QSER1	-0.529077	5.84073
												PTP4A2	-0.529003	3.9994
												PAXX	-0.5287	1.48229
												PPFIBP1	-0.528257	4.37991
												POLR2M	-0.526661	1.69169
												GOLIM4	-0.526627	4.85143
												RRP8	-0.526438	3.16937
												44448	-0.525311	4.3108
												SCYL2	-0.525098	2.64753
												ZNF516	-0.523953	2.88419
												AIDA	-0.523599	4.43225
												ACSL4	-0.523299	5.45946
												AGA	-0.523232	3.27679
												SOD1	-0.523137	2.99064
												FARSB	-0.523064	4.34785
												CTSF	-0.522974	1.80563
												FOXK2	-0.522378	3.71621
												ABI1	-0.522367	3.6176
												RPN2	-0.522003	4.64658
												RP2	-0.521638	2.81767
												PPIL1	-0.521582	2.85449
												RAD54L	-0.521544	4.33376
												CUX1	-0.520352	2.44954
												ARAP1	-0.519552	3.83254
												PKMYT1	-0.518665	3.23775
												TCEAL4	-0.518475	3.45079
												CLN5	-0.518146	2.3626
												ULK3	-0.518059	1.16928
												SESTD1	-0.517214	2.06118
												DZIP3	-0.516629	3.63875
												PDIA6	-0.516605	2.83973
												WBP11	-0.516388	3.37982
												NMT1	-0.516166	2.19884
												NEPRO	-0.516132	3.92995
												STK39	-0.515228	2.46454
												MTM1	-0.514857	2.60404
												FASTKD2	-0.514389	4.13477
												ERBB2	-0.513837	2.07654
												UFL1	-0.51377	4.29682
												ABHD10	-0.513203	2.78369
												PPIP5K2	-0.512776	3.9093
												MGAT4B	-0.512725	3.1065
												VPS33A	-0.512104	2.92291
												DTNBP1	-0.511858	2.40515
												RNF181	-0.511813	2.32141
												PIGT	-0.511416	1.94665
												DYNLT3	-0.511324	2.21375
												TMEM192	-0.510728	1.98036
												ATRN	-0.510533	1.92298
												MAP3K11	-0.510456	1.18204
												BAG1	-0.509519	3.49698
												0	-0.509141	2.09626
												ADA	-0.509068	3.03694
												SRC	-0.509012	2.37214
												ASPSCR1	-0.508831	5.04435
												SRP14	-0.508715	4.74291
												FDXR	-0.508659	3.65323
												ALKBH3	-0.508059	1.96479
												ANKRD52	-0.507843	3.97297
												CAMSAP1	-0.507754	4.65599
												MIEF1	-0.507429	4.24606
												ATP5PO	-0.506715	3.68742
												EIF4A3	-0.506691	3.58944
												AP3B1	-0.50585	3.77339
												PARP1	-0.504947	3.6853
												ANKMY2	-0.504308	6.29998
												KMT5B	-0.503408	1.4921
												TSR2	-0.503388	2.46009
												SSR4	-0.503044	2.40887
												AP3M2	-0.502948	2.81159
												YOD1	-0.502565	3.62657
												UNC119B	-0.502283	3.16587
												FAM162A	-0.502082	2.02305
												SDF2	-0.501294	2.26149
												RASA2	-0.500963	3.29291
												PHC1	-0.500152	1.87947
												ZC3H13	-0.499391	3.67927
												KNOP1	-0.49866	2.73693
												TIMMDC1	-0.498337	3.8624
												NT5DC1	-0.498208	4.72919
												TIMM21	-0.497525	3.181
												VCP	-0.497455	2.62189
												PIGS	-0.497248	1.88589
												SLC25A51	-0.496572	0.950567
												SEC14L1	-0.496518	3.18851
												PPFIA1	-0.496515	4.20548
												RAB35	-0.496445	2.10333
												NAT1	-0.495387	1.26751
												HS2ST1	-0.495213	3.38795
												PHRF1	-0.494908	3.27861
												EEA1	-0.494094	3.61152
												FARS2	-0.493844	2.62943
												THAP4	-0.493656	2.14339
												RSRC1	-0.493322	2.64135
												ARHGAP17	-0.493151	2.43292
												HSPE1-MOB4	-0.492578	2.75891
												RBSN	-0.492415	2.81395
												DNAJC9	-0.492229	2.06772
												TBK1	-0.492221	2.22877
												DHX33	-0.49178	3.23724
												HOXC9	-0.49101	2.22606
												NCL	-0.490196	2.74484
												FAM160B1	-0.489209	2.3204
												NSMAF	-0.488803	2.10737
												AMMECR1L	-0.488544	1.30212
												DDHD2	-0.487999	2.23598
												EIPR1	-0.487342	2.33836
												HGS	-0.486984	2.88085
												RAB3GAP1	-0.486935	5.52797
												WASF2	-0.485399	4.67576
												KIF14	-0.484571	4.34833
												E4F1	-0.484559	1.35444
												PPP2CB	-0.484126	1.15052
												DALRD3	-0.483975	4.07123
												LGMN	-0.483594	2.02808
												HERC1	-0.483354	4.62459
												ENDOG	-0.482491	1.7407
												GFM1	-0.482148	4.27915
												RETREG3	-0.481755	1.22081
												CAP1	-0.480545	5.27301
												MAPKAPK3	-0.479926	2.81565
												ARMC1	-0.47795	2.42034
												ZNF668	-0.477864	1.9076
												FNIP1	-0.477073	2.38701
												CEP128	-0.476821	1.86321
												LYN	-0.475809	2.29263
												EARS2	-0.475584	4.54649
												PAXBP1	-0.47519	3.77219
												ESS2	-0.47512	2.57258
												MYL6	-0.474963	3.72792
												ABHD5	-0.474922	0.922011
												STOM	-0.474799	2.82459
												EML2	-0.474373	2.80762
												ING5	-0.474298	4.06433
												MSRA	-0.474107	2.68927
												TRPC4AP	-0.47388	2.5216
												APH1A	-0.473855	2.08373
												PML	-0.473817	4.61979
												CLPTM1	-0.473646	2.05273
												CGN	-0.473167	1.79686
												HDDC2	-0.472692	2.18231
												TRIM11	-0.472648	3.22424
												PWP1	-0.471998	3.07308
												TXNDC9	-0.471904	2.26748
												XPO5	-0.470991	3.62229
												HELZ	-0.470966	4.40204
												TSPAN6	-0.470902	1.94261
												MRPL4	-0.470894	3.15311
												MTRF1L	-0.470691	3.31978
												ZBED1	-0.469839	2.1375
												OPHN1	-0.469498	2.50022
												VPS52	-0.46902	2.26915
												RAMAC	-0.468941	1.5612
												CMC1	-0.468323	3.03803
												DCAKD	-0.468133	2.21978
												ECT2	-0.468127	3.14862
												DDX18	-0.467817	3.57853
												RAD17	-0.4673	2.23272
												ACOT8	-0.467106	2.26376
												ERLIN2	-0.46693	3.92435
												C1GALT1	-0.466298	3.79837
												WRNIP1	-0.46599	4.22169
												STK35	-0.465912	1.82126
												LSG1	-0.465253	4.85345
												CBX1	-0.464692	1.2889
												SLC25A4	-0.464304	4.04653
												PTDSS1	-0.464181	3.02373
												THOP1	-0.463482	2.92746
												CCNB2	-0.462941	3.67437
												MTFP1	-0.462866	1.86087
												MAP3K2	-0.462049	3.30664
												ACOT9	-0.461823	3.65656
												TP53BP2	-0.459448	2.35398
												VDAC1	-0.459439	2.19793
												TMEM131	-0.459274	2.47673
												OARD1	-0.459223	2.04081
												C1orf50	-0.459136	1.83762
												PMPCA	-0.458715	4.0492
												SLC9A3R1	-0.45859	3.47293
												AP5M1	-0.458225	3.18118
												RTCB	-0.457763	3.01424
												LRRC8C	-0.457476	2.40384
												TTLL12	-0.457416	4.49569
												MFN2	-0.45733	3.0923
												MYSM1	-0.457114	1.83201
												PREB	-0.456205	2.83765
												IDH3A	-0.455809	2.42274
												PUM2	-0.45575	2.13818
												CYTH2	-0.455435	3.26378
												DYNC1LI1	-0.455331	4.33302
												REEP3	-0.454623	2.35222
												SURF4	-0.45459	3.66621
												RPUSD4	-0.454167	1.46011
												PDE6D	-0.454106	1.50053
												NT5DC2	-0.453487	3.93665
												ATP2C1	-0.453465	3.73275
												ZNF697	-0.453229	0.902449
												FBXO45	-0.453086	1.81119
												TRAF3	-0.452638	1.51443
												SPRYD4	-0.452621	1.49873
												HSPBAP1	-0.452385	2.44002
												MEAF6	-0.452335	1.00829
												SUCLG2	-0.452283	3.50459
												ATF2	-0.451875	2.92409
												ATG4C	-0.451811	1.31519
												PLGRKT	-0.451723	2.1232
												GLYCTK	-0.451677	1.93787
												NCSTN	-0.45131	4.89814
												EEFSEC	-0.450718	3.21774
												OCRL	-0.450445	3.53898
												GNAQ	-0.450279	2.01892
												YPEL5	-0.449826	3.27952
												GLS	-0.449432	2.76178
												SUCLG1	-0.448878	4.01468
												RNF14	-0.448868	4.16207
												FUCA2	-0.44839	1.64985
												PTPN23	-0.448017	4.64066
												DYNC1I1	-0.447967	2.05226
												LDLRAP1	-0.447144	2.65702
												ADO	-0.446827	1.90818
												FHL3	-0.446661	2.20063
												OSTF1	-0.446389	2.56708
												MEX3D	-0.445855	3.1073
												RAB5C	-0.445262	2.53008
												PRKAR1A	-0.445093	2.77311
												LRPAP1	-0.444994	2.96828
												TAOK1	-0.44454	3.12234
												MCAT	-0.444388	1.44859
												KLF16	-0.443751	1.4189
												PIP5K1A	-0.443732	2.1186
												MLYCD	-0.44271	2.70266
												ZNF654	-0.442507	1.58424
												C20orf27	-0.442068	1.87248
												KAT14	-0.44171	1.49978
												ACAD10	-0.44167	1.63568
												TDP2	-0.441619	1.80148
												TBC1D22A	-0.440888	3.1722
												HADH	-0.440652	4.41629
												SPTLC1	-0.440045	2.09229
												STAM2	-0.440019	2.95904
												PRKCD	-0.439757	5.17608
												RNMT	-0.438945	4.80512
												EEF1B2	-0.437062	3.71281
												ZNF644	-0.436665	2.06431
												ALG11	-0.436417	1.25855
												PLD3	-0.436372	2.72117
												CHKA	-0.436293	3.47792
												PGRMC1	-0.435931	1.45556
												ARPC5	-0.43593	2.96418
												PPIB	-0.435844	2.74393
												RNPEP	-0.435358	2.72136
												AGPAT5	-0.435207	5.8794
												SEC63	-0.434937	3.67755
												MOSPD2	-0.434504	3.49839
												STK38L	-0.434427	3.65569
												GOSR2	-0.434119	2.3303
												POLK	-0.434092	2.48721
												TMA7	-0.433573	1.89787
												ERP44	-0.433572	3.06714
												BLM	-0.432366	2.92133
												ZNF687	-0.431831	1.04515
												BRCA1	-0.431737	2.32486
												HOOK3	-0.431048	3.91326
												HNRNPD	-0.430599	1.82999
												EWSR1	-0.43039	2.54019
												MPP2	-0.430151	1.59147
												GNPDA1	-0.430108	3.22497
												DNAJB12	-0.430084	1.6538
												ATP5MPL	-0.429673	4.00597
												ARPC3	-0.429408	2.51942
												PPIF	-0.429284	4.06983
												FNDC3A	-0.429094	4.15205
												ORC4	-0.428996	3.18939
												MDC1	-0.428397	4.35178
												ITFG1	-0.428395	1.85564
												SUCLA2	-0.427123	2.82322
												STAT6	-0.426316	2.52657
												GUF1	-0.426257	2.09813
												PARVA	-0.425937	5.55593
												NOP9	-0.425705	3.57357
												PHPT1	-0.425698	3.08103
												IPO7	-0.425558	3.40977
												TNFRSF19	-0.425108	0.634806
												HMGN3	-0.424971	2.69231
												TCF20	-0.424012	3.86773
												IKBKB	-0.423975	3.73089
												STK38	-0.423676	3.21959
												FAM91A1	-0.423266	5.11005
												SLC35D1	-0.42319	0.841082
												TMED5	-0.422562	2.54016
												SPECC1L	-0.422529	3.5314
												TIMM17A	-0.421915	1.50527
												ACTR3	-0.421615	3.6227
												0	-0.421197	2.59063
												TBC1D17	-0.421137	2.8333
												PSMB8	-0.42107	1.21185
												FIG4	-0.420845	3.0174
												GCC2	-0.420821	3.66098
												CHD7	-0.420425	3.28352
												ARHGDIA	-0.42038	2.81572
												UBAC2	-0.419963	2.07689
												CANX	-0.419838	3.14874
												DNAJC3	-0.419568	3.30972
												KIF18B	-0.419417	2.19675
												SNAP23	-0.419229	2.83497
												ABHD17B	-0.419195	2.57568
												HBS1L	-0.419063	3.3841
												ASXL2	-0.418246	4.10575
												RYBP	-0.417943	3.77267
												44262	-0.417688	1.3166
												UQCRC2	-0.417086	4.15986
												CHD6	-0.416944	3.58093
												BLOC1S3	-0.416169	1.75902
												GNG12	-0.415992	1.63321
												USP9X	-0.414984	5.19693
												BIRC6	-0.414563	5.68573
												PC	-0.414385	4.77295
												USP39	-0.414055	2.57052
												FLNA	-0.413002	3.07603
												ACOT7	-0.412839	4.74935
												ELMOD2	-0.412692	1.53951
												AP3M1	-0.410987	1.82283
												UBE4B	-0.410597	5.60553
												FLCN	-0.410192	1.88469
												TRUB2	-0.409599	2.19005
												VPS26A	-0.409553	3.61856
												NSD3	-0.409418	3.54831
												XRCC5	-0.409304	2.04489
												HNRNPH3	-0.409296	4.74897
												NBAS	-0.409087	2.96105
												ACP1	-0.40886	0.440384
												CTPS2	-0.408381	2.89505
												IQGAP1	-0.408218	4.56211
												BUB1	-0.408103	1.59595
												CCDC91	-0.408088	2.67607
												EMC1	-0.40754	2.36431
												GXYLT1	-0.407312	2.70999
												XRCC6	-0.406979	3.89537
												ZNRD1	-0.406303	1.1419
												FBH1	-0.406016	0.929449
												0	-0.405682	1.43264
[truncated: 5,627 more rows]

## Sheet: Fig4 
Fig. 4a							Fig. 4c								Fig. 4i									Fig. 4j
															K029A										A375P
ID	-LOG2(Fold change)	-LOG10(P value)	ID	-LOG2(Fold change)	-LOG10(P value)			DMSO			Statin				parental			BRAFi-R LacZ			BRAFi-R RAB6B/27A				parental			BRAFi-R LacZ			BRAFi-R RAB6B/27A
KRT19	-1.37557	2.92737	RAB20	-1.74409	2.78925		G0/G1	52.2	53.37	54.26	69.4	69.2	70	NAC	0	0	1	0	0	1	0	0	1	NAC	0	0	1	0	0	1	0	0	1
KRT14	-1.13854	0.0270376	CDC6	-1.7238	4.44065		S	18	18	17.8	8.8	8.1	7.8	pitavastatin	0	1	0	0	1	0	0	1	0	pitavastatin	0	1	0	0	1	0	0	1	0
KRT6B	-0.863935	1.63973	HHEX	-1.64641	0.662321		G2/M	26.5	27.4	26.3	21.8	22.7	21.6		37.3333	34.3333	56.3333	57.3333	30	55.6667	59.6667	55	60		50	41	63.6667	61	40	53	58.6667	50.3333	56.3333
KRT8	-0.645046	6.61864	PAF15	-1.597	4.50712										37.3333	34.6667	57	58.3333	38	54.6667	61	57	59.6667		55	46	61	58.3333	41.3333	52	59.6667	58.3333	58.3333
MIEN1	-0.643308	5.6125	MIEN1	-1.56592	2.67373										40.6667	36.6667	59.6667	57.6667	40.3333	59.3333	55	52	60.6667		55	48.6667	64.3333	60.3333	42	55.6667	59	51.6667	59.3333
STX1A	-0.591492	1.74084	CDC20	-1.55133	2.07669
NRGN	-0.590381	4.41944	PTTG2_HUMAN	-1.44311	5.41229
RAB20	-0.575646	4.50389	UBE2C_HUMAN	-1.43779	3.41671
HSPB11	-0.543076	1.23668	KRT81_HUMAN_contaminant	-1.41488	3.14653
TACO1	-0.541208	3.04986	CCNB1	-1.38264	3.08571
CYP27B1	-0.536911	6.54317	RIR2_HUMAN	-1.34399	3.4801
OAS1	-0.523169	5.85159	PLK1_HUMAN	-1.33832	2.98117
CCND3	-0.510987	0.280919	TACC3_HUMAN	-1.33282	3.33928
PTMS	-0.500432	5.1549	RHGBA_HUMAN	-1.32621	5.61782
PLEKHG5	-0.475605	4.65145	A0A087WXK8_HUMAN	-1.29046	3.84158
RAB38	-0.457102	5.31423	VDR_HUMAN	-1.26464	4.2708
TMSB10	-0.452814	3.40545	UBE2S_HUMAN	-1.25908	5.82986
ATF7	-0.430906	4.16083	AEN_HUMAN	-1.24892	2.29875
NDUFAB1	-0.418203	0.243531	CBPA4_HUMAN	-1.23204	3.21433
JOSD2	-0.403972	1.38661	HMMR_HUMAN	-1.2213	2.63898
ANKRD49	-0.395223	1.25694	BORG4_HUMAN	-1.20166	4.93493
NR2F2	-0.394946	1.16768	MT2_HUMAN	-1.19941	3.97581
CHAC2	-0.389278	1.87948	TFAP4_HUMAN	-1.1888	3.58305
ASAH1	-0.384615	6.22511	CI040_HUMAN	-1.18846	2.84014
ANKRD39	-0.383263	3.11361	DTL_HUMAN	-1.17983	2.86197
TOP3B	-0.38325	1.14664	CLSPN_HUMAN	-1.17502	3.36835
PTMA	-0.38268	3.17779	GEMI_HUMAN	-1.14999	2.0171
GDPD3	-0.371213	5.68302	PAWR_HUMAN	-1.13224	3.60529
IRS1	-0.368925	4.04004	R51A1_HUMAN	-1.13214	3.58216
DAAM1	-0.368903	0.0196128	IMA1_HUMAN	-1.1318	1.15807
DCAF15	-0.366517	1.28538	SKA3_HUMAN	-1.12428	2.25132
BCAM	-0.365707	3.08806	PTAR1_HUMAN	-1.1184	1.26779
LMCD1	-0.364495	5.9034	ZWINT_HUMAN	-1.11787	6.09291
CETN3	-0.360331	0.660859	UBE2T_HUMAN	-1.1158	2.58443
ATXN7L3B	-0.357586	2.73629	AURKA_HUMAN	-1.11401	2.79367
RNF181	-0.355115	3.85008	SAPC2_HUMAN	-1.10396	2.78716
PLEKHA2	-0.354256	3.60574	TPM4_HUMAN	-1.08948	3.6152
FBXL20	-0.352722	3.95134	KIF11_HUMAN	-1.0892	3.90183
EPM2AIP1	-0.352202	4.31077	CCNB2_HUMAN	-1.08087	4.55698
CCNA2	-0.351092	1.27341	DLGP5_HUMAN	-1.07772	1.81043
B4GALNT1	-0.351082	6.81337	SKAP_HUMAN	-1.07566	3.22922
LGALSL	-0.349158	2.97086	TTK_HUMAN	-1.06792	4.59013
RAB12	-0.348534	6.0339	MPIP2_HUMAN	-1.06731	2.06375
C6orf120	-0.34403	2.26696	DCAM_HUMAN	-1.05339	2.7196
DNAJC25	-0.343664	1.50668	RAB28_HUMAN	-1.05198	7.46138
KRT81	-0.343364	5.52196	K7ERV3_HUMAN	-1.05031	2.19981
HAUS2	-0.340984	0.0046685	E9PKL5_HUMAN	-1.04709	3.78785
TACC1	-0.339089	3.92407	APEX2_HUMAN	-1.03565	3.29854
ARHGEF39	-0.333026	2.64721	F8VW96_HUMAN	-1.02718	0.931261
MT1X	-0.332379	5.26098	CCNA2_HUMAN	-1.02688	3.66105
NME1	-0.326233	0.117994	TOP2A_HUMAN	-1.02606	1.42371
DYRK1A	-0.324845	1.75001	LY6K_HUMAN	-1.01315	3.50183
MAN2B2	-0.32395	0.959692	IRS1_HUMAN	-1.00589	4.53204
RAB33B	-0.323643	3.07858	K2C80_HUMAN_contaminant	-1.00025	2.92394
MMP2	-0.323039	4.57207	AURKB_HUMAN	-0.995836	0.93064
C11orf96	-0.322805	5.83911	TBX3_HUMAN	-0.992019	3.58923
RFK	-0.320466	2.07036	KIF2C_HUMAN	-0.980143	2.56903
RAB23	-0.317676	3.75445	RAB13_HUMAN	-0.966387	1.93349
ASB6	-0.317135	4.01808	ASPM_HUMAN	-0.965361	4.80492
EPHB3	-0.315668	4.58545	M3K2_HUMAN	-0.963442	4.37909
DNAJC15	-0.314075	3.14543	PRR11_HUMAN	-0.962371	1.95845
UBA7	-0.313949	4.73542	CCD77_HUMAN	-0.959237	2.22459
IFITM3	-0.313927	2.77903	BUB1B_HUMAN	-0.958908	3.23642
ZNF697	-0.310237	0.507737	A0A087WTW0_HUMAN	-0.946925	4.9386
HPDL	-0.30909	3.6179	UBP1_HUMAN	-0.943522	3.69666
ZNF93	-0.307943	1.36026	SPAG5_HUMAN	-0.942674	0.5667
RNF6	-0.307246	2.94333	ORC6_HUMAN	-0.942596	4.19324
PLEKHG4	-0.306798	3.30831	SKA1_HUMAN	-0.929027	3.41593
RAB3C	-0.306208	3.79944	SHQ1_HUMAN	-0.925356	4.5173
RAP2B	-0.305147	5.36795	A0A087WVP4_HUMAN	-0.924619	5.6982
CALU	-0.304113	3.37807	RN219_HUMAN	-0.916743	0.394233
COMMD3	-0.30347	0.432573	UNG_HUMAN	-0.916535	2.62311
SEC61B	-0.30289	0.188524	ZMY19_HUMAN	-0.912556	1.7603
ID1	-0.301831	4.55809	SUV91_HUMAN	-0.911367	3.433
MED29	-0.30045	2.61121	ESCO2_HUMAN	-0.911166	2.97644
TMEM35B	-0.299959	1.05254	DUS6_HUMAN	-0.911128	1.44862
FKBP1A	-0.298988	1.86735	KI20A_HUMAN	-0.905047	3.78448
PTAR1	-0.296744	5.6307	CCND1_HUMAN	-0.903085	3.07463
GLRX	-0.296542	4.89899	SAS6_HUMAN	-0.901886	4.63716
RAB13	-0.29229	2.04362	BUB1_HUMAN	-0.901248	5.91221
SH3GL2	-0.291428	4.56417	CKAP2_HUMAN	-0.900888	4.94732
KRT16	-0.29021	0.193405	EXO1_HUMAN	-0.885874	3.38801
TRMT12	-0.287214	0.464878	A0A3B3ITT1_HUMAN	-0.873925	5.38632
NFIB	-0.284187	0.803562	PLD3B_HUMAN	-0.873341	2.11915
COQ8A	-0.282193	1.8129	SKA2_HUMAN	-0.864823	4.77362
RAB39A	-0.277414	3.63226	AMOL2_HUMAN	-0.860281	1.07628
RPL37	-0.277085	0.554939	ESPL1_HUMAN	-0.857035	4.57268
GAMT	-0.276651	4.15181	KI67_HUMAN	-0.852597	2.43055
TRAPPC10	-0.276433	1.94534	SLF1_HUMAN	-0.848962	0.524809
XRCC3	-0.273646	0.576404	FANCJ_HUMAN	-0.846779	4.19791
RPS26	-0.273484	0.890153	MPIP3_HUMAN	-0.846388	1.66614
C1orf50	-0.273435	1.89074	YAP1_HUMAN	-0.843082	4.89005
DAZAP1	-0.27147	0.822489	B5MBX0_HUMAN	-0.842718	1.36953
CEP57	-0.268759	1.59174	CASP2_HUMAN	-0.840201	4.84795
SH3TC1	-0.268073	2.31717	ETS1_HUMAN	-0.835792	2.36084
FRMD4B	-0.267719	4.08938	ECT2_HUMAN	-0.835626	2.6118
TAF5L	-0.265635	1.11192	RAD54_HUMAN	-0.829496	2.2617
DNM1	-0.265441	6.19926	ANLN_HUMAN	-0.826829	5.3523
TMEM259	-0.264619	5.30441	AJUBA_HUMAN	-0.825571	2.78212
TLK1	-0.262267	1.77457	MS18A_HUMAN	-0.818676	5.26301
RAB3A	-0.26216	5.41486	MPRIP_HUMAN	-0.815781	0.0356187
LMBRD2	-0.261705	0.841677	STIL_HUMAN	-0.814074	6.86347
PNMA8A	-0.260335	3.92553	SPART_HUMAN	-0.805715	1.61019
THAP12	-0.259299	0.965297	CHK1_HUMAN	-0.80396	2.13281
DHX32	-0.257513	1.85963	F8W8D3_HUMAN	-0.799421	2.73664
NAT1	-0.256908	2.05326	TISD_HUMAN	-0.797043	0.0936383
UBE2C	-0.255317	4.4473	XRCC3_HUMAN	-0.796231	0.943299
ATP6V0C	-0.255222	4.78809	TPM1_HUMAN	-0.792026	3.53802
DYNLL2	-0.254926	2.63722	LATS1_HUMAN	-0.787992	1.55403
CCDC57	-0.254427	3.04491	CDCA2_HUMAN	-0.786973	2.56341
SKP1	-0.253033	0.492016	DYR_HUMAN	-0.784901	5.20878
ZBTB8OS	-0.253021	3.52032	MISP_HUMAN	-0.783972	3.73669
HPS4	-0.25219	5.44264	CKS2_HUMAN	-0.777577	4.79189
HMGB2	-0.251676	1.37825	H0YKJ4_HUMAN	-0.776665	3.35401
SENP8	-0.248981	1.1421	CENPU_HUMAN	-0.774874	3.955
PSMB3	-0.24863	1.52201	MELK_HUMAN	-0.773623	3.01441
NDOR1	-0.247534	0.693596	KBRS1_HUMAN	-0.773047	3.2012
CDKN3	-0.247218	5.48938	BORG1_HUMAN	-0.768596	3.71322
ELOC	-0.247141	2.16249	FADD_HUMAN	-0.765627	4.27141
SDC1	-0.247055	7.65024	TOPK_HUMAN	-0.763821	2.12523
RAB29	-0.24597	4.99248	ARL4C_HUMAN	-0.762793	1.29831
KRT18	-0.244613	6.93508	CD123_HUMAN	-0.762629	3.99745
RRM2	-0.244079	5.55867	CDCA3_HUMAN	-0.756461	4.77698
PPIC	-0.242933	2.57296	CDA7L_HUMAN	-0.755225	0.787128
ETS1	-0.241405	3.88288	RFWD3_HUMAN	-0.750459	1.88654
PSMA5	-0.240637	1.14858	ASB6_HUMAN	-0.749881	3.67798
SKA2	-0.240085	4.87836	CCNE2_HUMAN	-0.747527	3.7879
CDC7	-0.240036	2.02212	DJC15_HUMAN	-0.746258	1.23904
TRAFD1	-0.238483	0.894811	CDKN3_HUMAN	-0.744504	0.847213
PEF1	-0.237692	0.929364	BOREA_HUMAN	-0.744396	2.51293
ZFYVE16	-0.237152	6.32357	COQ5_HUMAN	-0.743809	2.99318
CSNK1E	-0.23677	3.22992	NDC80_HUMAN	-0.743042	0.521217
MTERF1	-0.236468	0.372265	PHLA2_HUMAN	-0.74215	0.745978
RHOG	-0.235973	5.55623	TTF2_HUMAN	-0.740547	3.58805
BACH1	-0.235832	1.22633	MTFR2_HUMAN	-0.738498	1.71362
HLA-DPB1	-0.234538	5.5984	CTNL1_HUMAN	-0.734609	0.350522
TMX2	-0.234163	4.93745	INCE_HUMAN	-0.73285	6.00089
FABP5	-0.233159	4.00496	ZC12C_HUMAN	-0.732521	0.637016
FAU	-0.232978	0.960951	MD2L1_HUMAN	-0.731524	2.16924
SIPA1	-0.232652	3.58119	FOXC2_HUMAN	-0.723117	5.30138
CAB39L	-0.231818	5.65775	PMYT1_HUMAN	-0.722665	4.40353
TPRKB	-0.23162	0.981763	M21D2_HUMAN	-0.721352	6.51176
CT45A1	-0.231351	6.51572	TYSY_HUMAN	-0.720083	2.41865
TWSG1	-0.231121	4.70892	CKS1_HUMAN	-0.719803	2.27303
COX6A1	-0.230885	2.51697	H0Y2S9_HUMAN	-0.717401	2.88501
UBL5	-0.230651	1.49418	UCK2_HUMAN	-0.716628	4.99152
AACS	-0.230466	5.48217	TM35B_HUMAN	-0.715228	3.63072
PSMD10	-0.23038	4.52084	CDK4_HUMAN	-0.709215	2.48185
PCDH1	-0.230377	6.61048	NUF2_HUMAN	-0.706229	3.34566
DFFA	-0.230247	2.51202	DDX11_HUMAN	-0.705149	3.18827
CLNS1A	-0.229769	2.53169	SNPC1_HUMAN	-0.703929	2.71195
GPN3	-0.229126	0.680313	BRCA1_HUMAN	-0.703188	4.63069
EMP3	-0.228232	0.281988	CNN3_HUMAN	-0.702279	2.32777
RAB17	-0.227781	5.62475	VMA21_HUMAN	-0.701968	0.631525
AFAP1L1	-0.22721	2.48766	TPX2_HUMAN	-0.698831	3.90113
USP53	-0.226902	6.69068	CIKS_HUMAN	-0.692147	2.56103
WWTR1	-0.226656	3.8074	NKX25_HUMAN	-0.687909	2.32941
RAB28	-0.225024	2.73427	ATAD2_HUMAN	-0.686865	3.11855
CYGB	-0.224834	8.56493	A0A0B4J1V9_HUMAN	-0.682997	2.14501
ALPP	-0.223432	5.19537	STXB6_HUMAN	-0.675971	1.09858
AK5	-0.222208	3.28566	M18BP_HUMAN	-0.674557	3.10406
CA8	-0.221889	3.8308	GTSE1_HUMAN	-0.674017	1.58386
DDT	-0.221482	2.84711	RAB8A_HUMAN	-0.673708	5.33992
LMF2	-0.220432	6.86719	F5H0R1_HUMAN	-0.669524	2.33405
SRSF10	-0.220368	0.0874178	PDE1C_HUMAN	-0.669067	3.6678
ALG13	-0.220272	3.22208	TM246_HUMAN	-0.666288	1.60609
LAMTOR5	-0.219919	2.1391	CCD14_HUMAN	-0.666126	5.14138
URM1	-0.219347	1.43042	CENPQ_HUMAN	-0.663183	4.14134
ANAPC11	-0.219196	1.20555	FOSL2_HUMAN	-0.663117	2.20934
RLBP1	-0.218782	7.07441	NUSAP_HUMAN	-0.662229	4.40183
SUOX	-0.217519	5.51864	MB211_HUMAN	-0.660478	2.84985
FLAD1	-0.216425	3.69587	CENPH_HUMAN	-0.658978	3.56388
TNC	-0.21602	7.0716	RHOG_HUMAN	-0.657478	1.96071
LXN	-0.215078	4.34863	RAD51_HUMAN	-0.657424	4.31284
JMJD4	-0.21341	1.21324	KI18A_HUMAN	-0.653155	1.19589
BORCS6	-0.212858	1.13478	RAP2B_HUMAN	-0.650607	0.504758
GMNN	-0.212387	4.63737	DTWD1_HUMAN	-0.650513	2.82539
PFDN5	-0.212355	0.84709	PDCD2_HUMAN	-0.648482	3.20676
KRT5	-0.211772	0.509905	PRI1_HUMAN	-0.648146	0.945365
ATG101	-0.211109	1.67182	I3L156_HUMAN	-0.648145	2.61076
ABHD14B	-0.210906	0.806455	WDR76_HUMAN	-0.64814	4.59646
RCN2	-0.210859	5.26636	RA51C_HUMAN	-0.646831	3.16731
DHFR	-0.2096	1.41758	KIF22_HUMAN	-0.646317	4.98075
OVCA2	-0.209263	1.47996	MAGA3_HUMAN	-0.64354	1.46117
OPA3	-0.209232	0.583384	XAGE1_HUMAN	-0.643072	3.65473
GYPC	-0.209062	7.36127	KNL1_HUMAN	-0.642116	3.33618
ZBTB4	-0.208949	0.945605	B9EGE7_HUMAN	-0.637997	2.47972
RANBP6	-0.208154	4.35942	Q5TCU8_HUMAN	-0.636044	2.22853
HMGA2	-0.207353	6.86297	SPC25_HUMAN	-0.631461	3.79098
TPM4	-0.207231	1.60652	BUD23_HUMAN	-0.631367	2.02993
YRDC	-0.206919	2.53014	CDC7_HUMAN	-0.631184	1.20918
CNIH4	-0.205859	2.84935	WEE1_HUMAN	-0.630091	5.04241
NDUFB6	-0.20577	1.69442	ALKB2_HUMAN	-0.629901	4.3375
PAK4	-0.204841	1.69096	GNAI3_HUMAN	-0.629623	3.35423
TGIF1	-0.20411	0.237967	ID3_HUMAN	-0.628764	4.33903
SCRN1	-0.203244	0.386434	TBE_HUMAN	-0.624472	0.442808
AP5S1	-0.203214	2.158	MCM8_HUMAN	-0.624446	4.34863
NUBP2	-0.203143	2.32627	COQ7_HUMAN	-0.622994	1.25292
ERRFI1	-0.202747	8.60733	SGO2_HUMAN	-0.622987	2.9081
RCN1	-0.202657	5.60661	MCL1_HUMAN	-0.62216	1.62817
HDDC2	-0.202582	3.64402	POC1A_HUMAN	-0.621735	2.38135
ERICH1	-0.202549	5.25892	OZF_HUMAN	-0.619447	0.85174
MRFAP1	-0.202193	0.28248	NOP53_HUMAN	-0.618025	2.12699
RPS6KB1	-0.202171	2.54215	GEN_HUMAN	-0.617223	0.970549
RPL14	-0.201793	1.07305	FEM1A_HUMAN	-0.616845	3.48442
MBP	-0.201684	5.21508	ZNF91_HUMAN	-0.616111	0.280164
RBPMS	-0.201657	1.76355	TRHDE_HUMAN	-0.614492	0.49877
RAB32	-0.201475	3.83716	CC85C_HUMAN	-0.612267	6.06655
ZFPL1	-0.201238	3.32541	GEMI7_HUMAN	-0.611015	3.22419
PEX6	-0.201166	0.561333	TTLL4_HUMAN	-0.610415	2.39101
C9orf40	-0.201032	2.56392	RAB7L_HUMAN	-0.610322	4.04092
EIF4H	-0.200857	1.73012	CASP1_HUMAN	-0.60858	2.58746
TBPL2	-0.200838	1.34679	KI20B_HUMAN	-0.608098	0.0983011
TTC9C	-0.199965	0.23611	TYW2_HUMAN	-0.605405	0.141151
ARHGAP4	-0.199154	3.95759	MOB1B_HUMAN	-0.60314	1.27249
ADAT1	-0.198727	2.56635	DJC25_HUMAN	-0.603029	2.77933
PRCC	-0.198287	3.07348	ZN503_HUMAN	-0.602346	3.40968
ZNF414	-0.197582	0.343425	IPPK_HUMAN	-0.601509	0.576213
ARL13B	-0.197395	2.80899	HJURP_HUMAN	-0.598124	4.4692
ZNF668	-0.197154	1.97049	CENPK_HUMAN	-0.59127	1.87731
ZNF428	-0.196906	2.40687	WDR54_HUMAN	-0.590622	0.268162
ARHGAP23	-0.196866	5.40872	WDR34_HUMAN	-0.58945	1.96925
CEACAM1	-0.196817	6.97676	BNC2_HUMAN	-0.589133	1.69629
WEE1	-0.196282	5.15151	MCMBP_HUMAN	-0.586954	0.796492
UBE3B	-0.196218	2.33418	TBAL3_HUMAN	-0.585839	2.07167
ELMOD2	-0.196194	0.759656	SH3B4_HUMAN	-0.585827	1.40008
R3HDM1	-0.196147	2.06729	B4DUT8_HUMAN	-0.583638	2.80707
ANKS1B	-0.195734	0.0195388	YRDC_HUMAN	-0.583491	2.18462
YIF1A	-0.19542	2.2179	RIPL2_HUMAN	-0.582197	3.66602
NT5C	-0.195089	5.5253	CUED2_HUMAN	-0.580724	1.07086
CPTP	-0.194372	3.47245	UXT_HUMAN	-0.579341	3.33491
GBP1	-0.193385	3.65819	CYREN_HUMAN	-0.578082	2.637
AMDHD2	-0.193212	5.84321	DCA15_HUMAN	-0.577747	1.33091
RAB1B	-0.192933	1.33418	J3KTA1_HUMAN	-0.577446	2.26364
ARPC5L	-0.192024	3.2883	RHOF_HUMAN	-0.573057	0.658789
DBI	-0.191974	5.18558	E5RJF8_HUMAN	-0.571673	1.24094
GINS1	-0.191955	3.10056	BIN3_HUMAN	-0.570477	3.10611
REPS1	-0.191715	0.0440678	NUFP1_HUMAN	-0.567603	2.07892
ENTR1	-0.191661	1.59733	MOFA1_HUMAN	-0.567599	5.93065
MCOLN1	-0.191636	2.26416	FANCE_HUMAN	-0.565408	3.37608
CNN2	-0.191014	3.53857	FIGL1_HUMAN	-0.564526	3.28433
DGLUCY	-0.190917	8.42719	MP2K7_HUMAN	-0.564282	0.621768
GNG12	-0.190692	2.15526	UCK1_HUMAN	-0.563816	1.02236
GINS3	-0.190178	3.62175	MET2B_HUMAN	-0.563466	1.1433
GGA2	-0.190003	6.32001	FOLC_HUMAN	-0.560979	2.48521
SH3BGRL	-0.18999	4.84228	PSF2_HUMAN	-0.56033	3.18296
ENOPH1	-0.189829	5.49071	MYBB_HUMAN	-0.559732	1.53878
SASS6	-0.189652	2.37791	PR15B_HUMAN	-0.559447	4.86609
CHORDC1	-0.189255	4.28312	NEXN_HUMAN	-0.559128	2.254
DBNL	-0.188725	1.83602	PSF1_HUMAN	-0.558797	2.69592
CXCL8	-0.188673	4.49698	MAGA6_HUMAN	-0.557298	4.02912
TMBIM1	-0.188616	2.8293	CNTLN_HUMAN	-0.555675	3.19631
ZNF384	-0.187531	1.03176	TTC31_HUMAN	-0.55435	3.50135
MAPK7	-0.187264	0.0106372	PEBB_HUMAN	-0.553936	3.54476
ANO6	-0.187244	1.67772	A0A024QZP7_HUMAN	-0.548103	2.85956
BIRC7	-0.187214	4.80222	PRLD1_HUMAN	-0.548028	0.450014
EFHD1	-0.187146	6.02645	RIR1_HUMAN	-0.547437	2.35344
ATRN	-0.18693	0.698599	HDHD1_HUMAN	-0.546595	1.43897
MOB3B	-0.186869	4.53488	A0A2R8YEM2_HUMAN	-0.54483	2.67856
SHROOM2	-0.186597	4.7512	TPRN_HUMAN	-0.544291	0.672929
SLC5A6	-0.186332	0.764586	SHCBP_HUMAN	-0.542761	2.53154
RAMAC	-0.185893	1.70934	JMJD4_HUMAN	-0.541809	5.76293
CAMKK2	-0.185414	0.425821	CA109_HUMAN	-0.539493	0.411595
EIF2B4	-0.184916	2.21407	G5EA03_HUMAN	-0.539173	5.05638
TEDC1	-0.184539	0.457549	DPOE3_HUMAN	-0.539118	5.72322
UBE2Q1	-0.18432	1.27663	RAB34_HUMAN	-0.538844	3.80144
RAD51B	-0.18411	1.43691	LARP4_HUMAN	-0.53866	3.61263
ASRGL1	-0.183613	6.4323	THAP4_HUMAN	-0.538012	2.94933
SYDE1	-0.183249	2.89061	TM164_HUMAN	-0.537985	0.75802
PCBP2	-0.183149	0.251727	SHRM2_HUMAN	-0.53691	0.573418
HLA-DQB1	-0.182965	5.96329	PINX1_HUMAN	-0.533693	2.4598
RMI1	-0.182574	1.75861	CASP4_HUMAN	-0.533687	3.18331
RANBP9	-0.181191	3.44968	JUPI2_HUMAN	-0.533091	1.15188
PTTG2	-0.180404	4.34436	RHPN2_HUMAN	-0.532727	1.9536
GLO1	-0.180201	3.15017	CP135_HUMAN	-0.532291	0.008516
HAUS8	-0.180114	2.36978	NPRL3_HUMAN	-0.530967	2.18876
TNPO2	-0.179813	3.4812	SH3G2_HUMAN	-0.530735	2.1638
NASP	-0.179178	5.63225	CASA1_BOVIN_contaminant	-0.525882	2.34435
PNPO	-0.178884	1.80233	RBM18_HUMAN	-0.523625	0.82791
IFIT1	-0.178394	2.47567	CTR2_HUMAN	-0.522817	1.75397
IAH1	-0.178328	5.22303	TEDC1_HUMAN	-0.521803	2.60833
RPS5	-0.178054	2.18272	AEBP2_HUMAN	-0.520947	2.60069
UBE2G2	-0.177416	1.16431	SMDC1_HUMAN	-0.518676	4.08443
SFXN2	-0.176646	1.91105	SSX2_HUMAN	-0.5184	0.602628
LGALS3	-0.176144	5.83961	FOSL1_HUMAN	-0.518343	0.0034958
INPP1	-0.176006	0.38637	ANT3_HUMAN	-0.515573	1.36268
CNTLN	-0.175791	2.57572	SPRTN_HUMAN	-0.514743	2.82634
CAPNS1	-0.175563	3.61819	ZSC25_HUMAN	-0.513893	0.330079
FANCA	-0.175194	4.02428	PRI2_HUMAN	-0.511675	5.23131
GDF15	-0.174889	6.85838	CDC45_HUMAN	-0.511339	3.85731
ZWINT	-0.174767	4.92192	FANCC_HUMAN	-0.511192	2.50477
CUEDC2	-0.174158	2.97256	DPH5_HUMAN	-0.510679	2.42796
RAB4A	-0.173474	4.00085	LRC58_HUMAN	-0.510674	6.5403
CTSH	-0.173466	5.26098	SMD2_HUMAN	-0.509684	3.17643
TUBA1C	-0.173156	0.80984	MCRI2_HUMAN	-0.509435	2.96171
ARHGAP31	-0.172465	1.58988	SYDE1_HUMAN	-0.50855	1.85276
GCOM1	-0.172275	4.12895	FANCL_HUMAN	-0.508246	2.81763
SMIM12	-0.17176	2.12624	FAKD3_HUMAN	-0.507954	2.23829
ATG4A	-0.170905	3.09064	ZBT24_HUMAN	-0.507612	0.122059
MMGT1	-0.170741	0.616781	STXB4_HUMAN	-0.50754	5.24036
GTSE1	-0.170695	3.61261	A0A087X211_HUMAN	-0.506407	2.28314
MAP3K2	-0.170545	4.76764	TICRR_HUMAN	-0.506294	2.38561
BIN1	-0.170539	4.33895	SDCG8_HUMAN	-0.506273	3.91138
CEP164	-0.170482	2.32239	XRCC2_HUMAN	-0.506046	0.125753
RAB24	-0.169949	4.28971	B8ZZC8_HUMAN	-0.503971	2.93598
GSTO1	-0.169837	5.75178	EKI1_HUMAN	-0.503822	2.04026
CRTC1	-0.16976	7.9994	DIAP3_HUMAN	-0.503165	0.754764
CLIC4	-0.169618	3.68207	KIFC1_HUMAN	-0.500993	1.01749
RGL2	-0.169344	2.16598	SPG21_HUMAN	-0.498249	0.767587
MT2A	-0.168367	4.66733	CDK14_HUMAN	-0.4975	1.89001
YAP1	-0.168251	5.91097	GWL_HUMAN	-0.497102	2.23847
MPHOSPH9	-0.167751	3.02083	PMS1_HUMAN	-0.495811	2.48574
SORD	-0.167361	6.36591	KLF16_HUMAN	-0.495766	0.9895
AMD1	-0.167348	3.87962	CL029_HUMAN	-0.495128	2.39439
TMEM11	-0.166212	2.69983	RAB23_HUMAN	-0.494802	2.95888
CDAN1	-0.166157	0.0145886	RAB3B_HUMAN	-0.494132	2.64726
NUF2	-0.165717	3.29333	CQ053_HUMAN	-0.492535	2.03938
OXA1L	-0.165482	2.84525	RBM23_HUMAN	-0.491792	1.41903
GINS2	-0.165394	3.37231	TUFT1_HUMAN	-0.491416	2.80006
FAM69A	-0.165051	4.06032	TSR3_HUMAN	-0.490818	2.16734
GEMIN7	-0.16458	1.21108	ATAD5_HUMAN	-0.488893	3.69787
NDUFA7	-0.164478	4.33211	NGAP_HUMAN	-0.487734	0.299043
TTC31	-0.164339	0.658791	RER1_HUMAN	-0.484942	0.250703
COX7C	-0.164313	0.979384	B3KTM8_HUMAN	-0.484597	3.10053
RPL37A	-0.163872	0.0514228	PP1G_HUMAN	-0.483478	4.17859
EGFL7	-0.163132	2.18626	MDM2_HUMAN	-0.482409	4.76449
GATAD1	-0.162744	0.755068	ANR40_HUMAN	-0.481836	1.45339
UBAP1	-0.162532	1.26973	SPICE_HUMAN	-0.481623	3.85824
DNAJC17	-0.162501	0.793487	CEP55_HUMAN	-0.481228	4.15118
MTBP	-0.162497	0.435769	RNH2A_HUMAN	-0.480962	1.04989
NXN	-0.162353	7.09842	F111B_HUMAN	-0.480368	0.688124
ARID4A	-0.162215	2.65348	MTSSL_HUMAN	-0.48021	2.47585
OPHN1	-0.162101	2.20596	TXN4B_HUMAN	-0.480125	3.20587
PET100	-0.161996	2.77197	H0Y8C2_HUMAN	-0.479499	0.539764
RIN1	-0.16169	4.29444	CEP83_HUMAN	-0.479237	3.02644
NUDT4	-0.16132	5.72378	YAE1_HUMAN	-0.479189	3.15823
GEMIN8	-0.161031	4.16929	PGTB2_HUMAN	-0.477068	1.38693
PBK	-0.160982	6.8722	UB2E1_HUMAN	-0.475774	1.92715
PIMREG	-0.160615	2.38414	PALM_HUMAN	-0.475538	1.70126
NANP	-0.160247	1.00232	CHSTE_HUMAN	-0.472806	4.92074
SNX15	-0.16007	2.10789	F8VZX2_HUMAN	-0.472435	3.49843
EAF1	-0.158845	2.49341	ZN724_HUMAN	-0.472304	2.9658
LYPLA2	-0.158216	4.60118	IPMK_HUMAN	-0.471439	2.93737
PCMT1	-0.158131	0.254494	FOXC1_HUMAN	-0.471271	0.418503
USP54	-0.157997	4.38276	DHX32_HUMAN	-0.47103	4.85766
ITPKB	-0.157827	6.74691	SEN34_HUMAN	-0.470827	3.19224
TAGLN2	-0.157671	5.0192	TRI44_HUMAN	-0.470712	0.159139
SLCO3A1	-0.157328	2.76775	HXB4_HUMAN	-0.469634	1.38291
CYB5A	-0.157245	2.64332	D6R968_HUMAN	-0.469064	1.74711
CASP6	-0.156912	0.643406	KS6B1_HUMAN	-0.468799	0.515057
UBQLN1	-0.156839	1.10807	MT1X_HUMAN	-0.468799	2.36174
MSANTD3	-0.156718	4.90217	EPN4_HUMAN	-0.466526	5.84116
MYEF2	-0.156605	2.32654	X6REB3_HUMAN	-0.466356	1.78441
NAA11	-0.156563	5.07256	Q96SH1_HUMAN	-0.46516	2.37015
TK1	-0.156561	3.63292	ZNHI2_HUMAN	-0.464384	0.498598
DNAJC8	-0.156492	5.67183	HAUS1_HUMAN	-0.464087	1.5875
SPC24	-0.1558	4.37113	ARG28_HUMAN	-0.463519	2.70103
PDCD4	-0.154948	5.64252	HTF4_HUMAN	-0.463434	6.59693
CFL1	-0.154917	3.21192	RUNX1_HUMAN	-0.463129	3.48836
ETNK1	-0.15462	0.339758	CC138_HUMAN	-0.462948	2.53591
NDUFB9	-0.154573	1.10216	G3V1V4_HUMAN	-0.462742	6.40482
PDE4D	-0.153805	4.39057	MTBP_HUMAN	-0.462687	2.74413
STAT2	-0.153605	3.49011	LIMA1_HUMAN	-0.462633	3.1198
DUSP3	-0.153529	4.62649	P20D2_HUMAN	-0.462583	2.62427
PFDN2	-0.153527	2.87867	ISCA2_HUMAN	-0.462491	3.95442
MAFF	-0.153253	1.6441	CEP57_HUMAN	-0.462357	2.76959
HEXIM1	-0.153106	2.34169	RMI1_HUMAN	-0.461484	5.70711
TAPBP	-0.153049	4.88514	TOB2_HUMAN	-0.460793	5.13397
SUPT3H	-0.152568	0.0204412	PRSR2_HUMAN	-0.45987	3.04146
MGMT	-0.152227	4.37419	GGA2_HUMAN	-0.45923	3.56619
XYLB	-0.151984	2.96761	A8MUP8_HUMAN	-0.458935	3.03219
CENPS	-0.151887	3.30478	F204A_HUMAN	-0.458923	0.196874
HYPK	-0.151738	3.17572	FANCB_HUMAN	-0.457432	2.65282
BOLA2	-0.151734	4.21252	UB2R1_HUMAN	-0.457196	0.607332
SERPINB6	-0.151397	2.94899	NED4L_HUMAN	-0.456764	3.35609
PCLAF	-0.151319	5.49104	RHOQ_HUMAN	-0.456555	3.61452
EWSR1	-0.151301	2.83732	STAR7_HUMAN	-0.455567	4.84869
BAG4	-0.151229	4.09734	NAF1_HUMAN	-0.455524	4.13428
WRAP73	-0.150996	0.466863	TM163_HUMAN	-0.454503	1.47701
SIK3	-0.150965	4.605	BLM_HUMAN	-0.453744	4.70439
JAGN1	-0.15091	6.86841	FOXM1_HUMAN	-0.452866	2.13829
LCOR	-0.150394	2.31232	TRM13_HUMAN	-0.452686	2.61729
DUSP10	-0.150349	4.82862	TGM2_HUMAN	-0.451913	2.19512
TKFC	-0.150282	5.6412	WBP2_HUMAN	-0.451032	0.367732
ATP5MC2	-0.149954	3.20554	RAD18_HUMAN	-0.450029	1.07856
JPT2	-0.149711	1.60037	DEPD7_HUMAN	-0.449736	6.29307
ZNF268	-0.149218	1.57562	F111A_HUMAN	-0.449146	2.99215
UEVLD	-0.149127	3.56206	RRN3_HUMAN	-0.448604	2.64668
0	-0.149105	0.146003	GCC1_HUMAN	-0.447916	1.07095
ISG15	-0.148854	1.90033	CCD86_HUMAN	-0.447731	3.90193
DIXDC1	-0.148772	5.72235	SRGP1_HUMAN	-0.44722	2.21596
NOCT	-0.148283	3.02895	CA112_HUMAN	-0.446016	0.274066
BRIX1	-0.1482	3.16099	CAPR1_HUMAN	-0.445635	2.27089
USF3	-0.1482	1.01343	NNMT_HUMAN	-0.445219	3.40748
ICMT	-0.148159	1.2282	A0A087WT30_HUMAN	-0.444242	3.47919
LRRC58	-0.148101	0.0085221	HMCS1_HUMAN	-0.444005	3.889
DDX46	-0.147774	2.2391	TIPIN_HUMAN	-0.442047	2.17151
CHRAC1	-0.147635	2.67545	TCAL4_HUMAN	-0.441497	1.75922
GCA	-0.147444	4.91488	CE152_HUMAN	-0.441303	2.88121
SET	-0.147417	0.145508	TFDP1_HUMAN	-0.441101	2.25139
NCBP2-AS2	-0.147341	0.989436	E5RJM8_HUMAN	-0.440474	0.0066751
OCIAD1	-0.146965	1.72849	EIF1A_HUMAN	-0.440031	4.43064
PM20D2	-0.146845	4.4556	PANK2_HUMAN	-0.44001	0.469665
VPS11	-0.146837	4.39529	ATRIP_HUMAN	-0.439163	1.64904
DPYD	-0.146774	4.45466	RAB3C_HUMAN	-0.439055	2.28738
CKS2	-0.14675	3.8882	SGO1_HUMAN	-0.438879	2.14954
TYMS	-0.146656	2.6178	CSPP1_HUMAN	-0.438659	4.03707
EFHD2	-0.14665	4.7588	CENPO_HUMAN	-0.438532	3.49052
RPS6KB2	-0.146372	3.12683	FLCN_HUMAN	-0.437016	5.85626
CDH13	-0.146319	5.42464	EMP3_HUMAN	-0.436923	3.46107
DKK1	-0.145825	6.19652	BEND3_HUMAN	-0.436762	3.88989
PSMG1	-0.145563	1.87332	ACD_HUMAN	-0.43671	2.69191
ASXL3	-0.145283	2.17016	RBMS2_HUMAN	-0.435539	2.62134
ZYX	-0.144825	5.33993	GNAI1_HUMAN	-0.435303	1.44027
GSTM2	-0.144785	5.46927	DI3L1_HUMAN	-0.435247	2.02444
ARL1	-0.144678	3.48055	F8WEC0_HUMAN	-0.435011	3.00932
RAB8A	-0.144329	3.50394	SH24A_HUMAN	-0.435008	1.23728
GFER	-0.144028	4.35019	POC5_HUMAN	-0.43492	2.92043
RC3H2	-0.143948	1.447	ECD_HUMAN	-0.434862	2.40504
H2AFV	-0.143865	2.0601	ZFAN5_HUMAN	-0.43436	3.04542
ATOX1	-0.143581	5.86004	CFA97_HUMAN	-0.434339	3.78897
MTF2	-0.143158	2.20832	RPAP2_HUMAN	-0.434199	0.459197
CHCHD2	-0.143088	3.12424	CBX2_HUMAN	-0.434154	0.434058
RBBP9	-0.142929	0.089081	RECQ4_HUMAN	-0.433688	4.62874
C12orf57	-0.142504	3.95286	METK2_HUMAN	-0.43353	5.46591
PAFAH1B3	-0.142446	1.75275	PAI2_HUMAN	-0.431237	4.09964
CIAO3	-0.142227	0.493455	RTL1_HUMAN	-0.430794	1.56481
NUSAP1	-0.142075	6.25099	BORG2_HUMAN	-0.430253	6.1983
DTL	-0.142035	5.52234	OAS1_HUMAN	-0.428932	0.205009
PALM	-0.1419	4.09275	THUM2_HUMAN	-0.428732	2.37346
FBXO4	-0.141784	1.29438	MYPT1_HUMAN	-0.428208	1.84026
DFFA	-0.141762	3.47157	IFRD2_HUMAN	-0.427913	2.63435
DLGAP5	-0.141721	4.36445	CF298_HUMAN	-0.427259	3.41085
PEBP1	-0.141604	7.38619	A0A0C4DGZ1_HUMAN	-0.427044	2.63118
PPARD	-0.141529	3.49033	E7EQZ4_HUMAN	-0.426521	2.43357
RAB8B	-0.141152	5.6931	MTRR_HUMAN	-0.426506	4.08196
CTSA	-0.140964	5.70671	ING2_HUMAN	-0.425583	2.85704
SPANXC	-0.140919	6.33257	F173A_HUMAN	-0.425169	2.46513
CLN6	-0.14082	2.69761	UBP22_HUMAN	-0.425149	2.78801
RECQL4	-0.14077	3.21928	WRP73_HUMAN	-0.423702	2.05739
MZT2B	-0.140632	0.513656	RPC7_HUMAN	-0.423444	3.61856
CCDC106	-0.140627	1.6912	BCAR3_HUMAN	-0.423409	2.92626
HDGFL2	-0.140574	1.89845	RB27B_HUMAN	-0.42249	0.892882
PDLIM1	-0.140528	3.79916	RPF1_HUMAN	-0.421712	2.74135
PNPLA4	-0.140492	5.61439	BCD1_HUMAN	-0.420519	2.88282
C19orf12	-0.14049	5.13256	ADPPT_HUMAN	-0.420092	0.359304
RAB5C	-0.140377	4.76794	KTI12_HUMAN	-0.41974	2.57232
TIPIN	-0.140281	2.05344	SLD5_HUMAN	-0.418941	1.78573
DCK	-0.140068	0.308224	TPPC4_HUMAN	-0.41866	2.08922
AMZ2	-0.139963	1.57583	TGS1_HUMAN	-0.418505	2.71175
MYD88	-0.139893	2.17306	ORML2_HUMAN	-0.417865	2.86015
TRIR	-0.139869	1.60178	HAUS4_HUMAN	-0.417822	4.2681
ELP4	-0.139864	0.642689	E7EWR4_HUMAN	-0.417377	3.60637
ATP6AP1	-0.139772	3.50663	SQSTM_HUMAN	-0.417356	3.05176
C12orf45	-0.139753	4.92251	TYDP2_HUMAN	-0.416823	2.85759
OTUD7B	-0.139638	3.24548	CKP2L_HUMAN	-0.415562	4.33157
GTF3A	-0.139629	2.59163	KAP1_HUMAN	-0.41537	4.52956
TMEM223	-0.139387	4.65213	TR112_HUMAN	-0.414463	3.96945
PLSCR3	-0.139192	5.18027	PSF3_HUMAN	-0.414172	0.575347
DHRS7B	-0.138998	2.92385	SPC24_HUMAN	-0.413774	3.09909
FBXL3	-0.138501	2.837	TJAP1_HUMAN	-0.413532	2.15281
NHSL1	-0.138323	0.0368997	DUS1L_HUMAN	-0.412582	2.15295
CDCA3	-0.138232	4.30665	A0A2R8Y7A4_HUMAN	-0.411952	1.0703
CDK2	-0.1377	5.91875	LACB_BOVIN_contaminant	-0.411078	3.66702
TACC3	-0.137568	1.82556	AP2C_HUMAN	-0.409924	4.17854
DCPS	-0.137546	5.54356	CHAC2_HUMAN	-0.409842	1.7213
RCAN3	-0.137452	3.62769	ATF1_HUMAN	-0.408777	3.23102
FN3K	-0.137173	7.85279	TXLNG_HUMAN	-0.40869	2.11412
UQCC1	-0.137028	0.338027	I27RA_HUMAN	-0.408111	1.28926
NUDT2	-0.13701	0.550977	DNMBP_HUMAN	-0.408003	1.18713
PKMYT1	-0.136915	4.78383	NEUR1_HUMAN	-0.407529	2.43624
HS1BP3	-0.136821	5.05087	COT1_HUMAN	-0.406888	2.83704
CCNB2	-0.136746	5.98068	RB33B_HUMAN	-0.406334	2.36336
OSTF1	-0.136534	2.06652	CHKA_HUMAN	-0.406283	2.19732
MTMR2	-0.136392	2.65496	R3GEF_HUMAN	-0.406197	1.27752
IRAK1	-0.13592	5.94975	ID1_HUMAN	-0.406052	1.62438
TXN2	-0.135878	0.907994	I3L2B0_HUMAN	-0.405346	4.45634
BRWD1	-0.135843	4.02261	GPTC4_HUMAN	-0.405177	3.27679
CBFB	-0.135824	1.39693	ARG39_HUMAN	-0.40517	1.50656
PSMD8	-0.135788	0.353844	KIF15_HUMAN	-0.40471	0.688574
RNF123	-0.135486	0.23584	URM1_HUMAN	-0.403559	2.0663
NUTF2	-0.135469	2.2593	CISD1_HUMAN	-0.403152	1.16309
HNMT	-0.135064	3.3554	OTUD5_HUMAN	-0.402602	2.1755
GPALPP1	-0.134996	3.58853	ABCF2_HUMAN	-0.402599	2.33125
PAG1	-0.134961	8.01836	SNRK_HUMAN	-0.401716	1.86557
ACTG1	-0.134926	3.58284	TOPB1_HUMAN	-0.400481	2.66093
TEFM	-0.134747	3.45205	RSPRY_HUMAN	-0.399837	0.149341
ITPK1	-0.134608	0.100626	DPOA2_HUMAN	-0.399238	5.09355
PYCR3	-0.134598	5.74235	CEP41_HUMAN	-0.398837	5.07027
ADAL	-0.134541	1.441	SI1L3_HUMAN	-0.398454	2.87278
RAB27A	-0.1345	7.69916	HUS1_HUMAN	-0.398323	1.03262
C1orf123	-0.134293	1.47089	NOG2_HUMAN	-0.397234	3.82592
TUBA1A	-0.134204	1.82853	CRADD_HUMAN	-0.397177	0.199349
SUSD2	-0.133954	6.24903	BOD1_HUMAN	-0.396905	2.44259
UBE2R2	-0.133701	0.127324	UAP1_HUMAN	-0.396896	2.25452
PTGR1	-0.133443	6.59166	RAGP1_HUMAN	-0.396851	4.62264
KCTD17	-0.133273	0.363546	YBOX3_HUMAN	-0.396697	0.45887
COTL1	-0.133116	6.43093	PLSI_HUMAN	-0.395974	2.97767
SF3A2	-0.133046	2.37599	A0A0C4DGV4_HUMAN	-0.395716	2.53765
RFC3	-0.132959	0.234048	H0YAV5_HUMAN	-0.395585	0.484076
MGST1	-0.132842	6.97838	PALLD_HUMAN	-0.39543	2.51106
MMS22L	-0.132483	1.54752	GPN1_HUMAN	-0.393992	0.0710508
BLVRB	-0.132445	7.46631	PSMG1_HUMAN	-0.393824	3.05989
GPR143	-0.132423	5.3411	TXND9_HUMAN	-0.392665	3.37245
DAD1	-0.132183	2.42631	J3QQ67_HUMAN	-0.392319	4.75901
ZCCHC4	-0.132052	2.6061	PTPS_HUMAN	-0.391661	1.72715
SH3BP5L	-0.131874	0.579917	HGH1_HUMAN	-0.391128	3.08865
MIB2	-0.131721	1.69758	I3NI25_HUMAN	-0.389812	1.98789
UBE2J1	-0.131709	2.53262	GOPC_HUMAN	-0.38852	1.30727
ARAF	-0.131299	4.42048	TTC4_HUMAN	-0.387988	3.82493
SKA3	-0.13126	4.47666	COX41_HUMAN	-0.387226	6.18102
ZNF507	-0.131252	2.94188	LRC20_HUMAN	-0.386987	2.4054
AP1S1	-0.131133	4.01351	F8WA39_HUMAN	-0.386669	6.21527
PSMG3	-0.131073	4.33156	CDN1C_HUMAN	-0.386184	0.197353
PHPT1	-0.130974	3.10193	PANK3_HUMAN	-0.386183	2.98516
HMGXB4	-0.130868	2.32275	BCOR_HUMAN	-0.38585	1.35868
DCTD	-0.130856	5.32207	JUPI1_HUMAN	-0.385597	1.67476
MAD2L1	-0.130778	1.36594	TRYP_PIG_contaminant	-0.385374	2.39683
GNPTG	-0.130719	3.59017	RN114_HUMAN	-0.385371	1.63068
MOCS2	-0.130579	4.60315	BRCA2_HUMAN	-0.385247	0.883352
ATG16L1	-0.130557	1.92277	PDCL3_HUMAN	-0.384699	3.49938
AAMDC	-0.130411	7.99231	G3V5T9_HUMAN	-0.384436	2.09757
YWHAG	-0.13024	0.846863	PDLI5_HUMAN	-0.384215	2.70453
BLOC1S4	-0.130133	1.23464	BRAT1_HUMAN	-0.384088	0.727154
TTC1	-0.130009	0.491102	GCP4_HUMAN	-0.383572	3.36879
SNRPB	-0.129864	2.50018	BACD2_HUMAN	-0.383521	2.52089
SHKBP1	-0.129555	2.75922	A0A0A0MQR2_HUMAN	-0.383138	3.36261
NAPA	-0.129316	3.77595	ARMC6_HUMAN	-0.382934	3.32517
PMVK	-0.129067	1.56394	ACBD6_HUMAN	-0.382816	1.86488
CENPK	-0.129031	0.896053	ZN703_HUMAN	-0.382508	0.203306
NUMBL	-0.129008	1.34506	CYR61_HUMAN	-0.382293	3.15151
HPS3	-0.128862	5.60014	3BP5_HUMAN	-0.382079	2.33129
ARPC1B	-0.128455	3.40984	NAA11_HUMAN	-0.381139	3.10847
TRMT112	-0.128215	2.10065	RPGR_HUMAN	-0.380943	3.39954
IFFO1	-0.12812	3.1556	EIF3E_HUMAN	-0.380217	1.97399
HINT1	-0.128099	2.04422	TCAF1_HUMAN	-0.379841	2.78349
TPD52L2	-0.127697	5.50813	PSMG4_HUMAN	-0.378082	2.78328
TLR3	-0.127696	5.7651	RAD1_HUMAN	-0.377928	0.098159
HLA-DPA1	-0.12769	6.69165	NDK7_HUMAN	-0.377928	1.02854
TBC1D17	-0.127463	1.65298	CE192_HUMAN	-0.377361	0.0045853
R3HCC1	-0.127399	1.0213	PNM8A_HUMAN	-0.37714	3.07661
NTMT1	-0.126974	1.11432	H3BSS5_HUMAN	-0.377086	2.27083
CLIC1	-0.126889	0.437986	E2F4_HUMAN	-0.376749	3.32951
SMS	-0.126625	1.6596	TXLNA_HUMAN	-0.376604	3.3486
BUD23	-0.126517	4.30642	DMWD_HUMAN	-0.376482	4.16067
FKBP11	-0.126508	3.71963	RFX7_HUMAN	-0.376097	3.60184
ASB13	-0.126347	1.46104	S3TC1_HUMAN	-0.37575	3.66483
EHD2	-0.126255	5.39978	SIAH1_HUMAN	-0.375221	3.26371
SPRTN	-0.126167	0.856392	RPIA_HUMAN	-0.374918	0.46877
PLCD1	-0.125896	3.39489	TI17A_HUMAN	-0.37444	1.0909
TSPAN6	-0.125761	1.41054	TRI11_HUMAN	-0.373832	1.66364
TMEM258	-0.125485	0.295703	NAA50_HUMAN	-0.373445	1.85273
CREG1	-0.125426	2.56999	NR3L1_HUMAN	-0.373297	1.04815
PSPH	-0.125263	1.3971	EIF3F_HUMAN	-0.373104	2.79901
NUDT1	-0.125236	4.33367	ODFP2_HUMAN	-0.372721	2.98398
TPM4	-0.125051	3.36851	DHDDS_HUMAN	-0.372638	1.76672
EFR3A	-0.125045	1.29694	ZNF93_HUMAN	-0.372534	0.70064
CBR3	-0.124987	5.3776	HAUS2_HUMAN	-0.371861	1.68482
RPL26	-0.124943	0.130247	TWSG1_HUMAN	-0.371756	1.22181
COA5	-0.124932	4.30848	H12_HUMAN	-0.371427	3.40823
ASS1	-0.124871	1.74973	KCC4_HUMAN	-0.371394	0.40118
AP1G2	-0.124772	4.82474	IQIP1_HUMAN	-0.371216	2.56654
COL4A1	-0.124765	6.083	HAUS6_HUMAN	-0.371001	2.79336
EXO1	-0.124756	5.02734	RAI14_HUMAN	-0.369904	2.80003
POLR2C	-0.124664	2.1076	HAUS7_HUMAN	-0.369859	3.23669
RPS25	-0.124636	2.32551	SMUF2_HUMAN	-0.369423	4.20199
MAPT	-0.124545	3.08162	BUD31_HUMAN	-0.369021	2.757
CPVL	-0.124499	7.24236	NFYC_HUMAN	-0.368912	2.40838
MYL12A	-0.124474	5.58431	J3KT72_HUMAN	-0.368823	3.90857
GYG2	-0.124421	5.41801	A0A075B6F9_HUMAN	-0.368617	4.44645
MBLAC2	-0.124415	2.67118	PHF20_HUMAN	-0.368344	2.10077
SMIM4	-0.124221	0.629992	ARH_HUMAN	-0.368256	1.05694
FHL2	-0.124135	5.09156	GA2L3_HUMAN	-0.367916	3.43404
AK1	-0.124038	1.4173	E7EV59_HUMAN	-0.367456	2.60309
MIS18BP1	-0.123997	3.29558	CX056_HUMAN	-0.366061	1.37509
DRAP1	-0.123908	6.09423	RBPMS_HUMAN	-0.365102	2.93418
OSTM1	-0.123851	4.14487	ASB13_HUMAN	-0.364604	6.27818
AMOTL2	-0.123695	5.79337	EDF1_HUMAN	-0.364549	2.06873
ZNHIT3	-0.123673	1.73215	RPP30_HUMAN	-0.364295	1.5244
CDC25C	-0.123581	1.86669	F8VQZ7_HUMAN	-0.363359	4.72745
HIKESHI	-0.12349	3.75294	TRM7_HUMAN	-0.363202	1.92136
SF3B6	-0.123314	0.369366	RRAS2_HUMAN	-0.362717	4.36201
AHR	-0.123151	6.78574	A0A286YFF7_HUMAN	-0.362704	0.341807
RPL22L1	-0.123144	3.893	CINP_HUMAN	-0.36258	3.94873
ATP6V1C1	-0.12314	5.30927	EF2_HUMAN	-0.36252	2.63657
SUCO	-0.12274	2.92201	X6R7X0_HUMAN	-0.362081	3.03132
GSDME	-0.122681	4.11247	ZYX_HUMAN	-0.361577	1.35003
EIF1AX	-0.12258	2.16055	GLIP1_HUMAN	-0.361474	4.3253
SH3RF1	-0.122563	2.70006	STK4_HUMAN	-0.361356	3.76669
DNASE2	-0.122364	4.69614	AGRA3_HUMAN	-0.360714	1.11678
RPS27L	-0.122195	0.179871	RIOK1_HUMAN	-0.360021	2.29249
SCAF4	-0.122134	0.292124	DYL2_HUMAN	-0.359962	2.13106
ADGRA3	-0.122026	1.11206	A2MG_HUMAN	-0.359733	2.70484
CFAP36	-0.121873	3.55391	LUZP1_HUMAN	-0.359239	0.899492
CASP7	-0.12187	3.23974	DYLT1_HUMAN	-0.359145	4.38881
STIL	-0.121626	2.32698	RIFK_HUMAN	-0.358782	2.7608
CIP2A	-0.121418	4.18293	WDR74_HUMAN	-0.358101	2.66947
WDR35	-0.121366	2.71297	SZRD1_HUMAN	-0.357973	4.84057
ERBIN	-0.121191	0.539331	ZFN2B_HUMAN	-0.357644	2.76239
AVEN	-0.121086	4.42374	PLIN2_HUMAN	-0.357407	1.76761
NRBP2	-0.121028	5.09243	PA216_HUMAN	-0.357166	3.36381
NMD3	-0.120764	0.184284	NEUG_HUMAN	-0.356847	0.299767
DUSP6	-0.120686	2.14444	SAV1_HUMAN	-0.356582	3.06107
LYPLAL1	-0.120667	0.13499	TNR16_HUMAN	-0.356381	1.72695
PJA1	-0.120549	3.61269	LYSM2_HUMAN	-0.355786	1.7633
YAE1	-0.120485	1.6814	A0A1B0GUG6_HUMAN	-0.355464	0.991063
PGAM1	-0.120371	2.19062	PHLB2_HUMAN	-0.355122	2.92489
PFDN1	-0.120324	1.07003	UMPS_HUMAN	-0.354936	2.30108
GSK3B	-0.120282	4.40834	CHSTA_HUMAN	-0.354477	2.87632
TTI2	-0.120043	3.94617	NMRL1_HUMAN	-0.354344	1.63961
PLK1	-0.11957	6.28283	ATX10_HUMAN	-0.352899	0.563948
ABHD12	-0.11957	5.21576	CSN8_HUMAN	-0.352597	1.27695
CHTF18	-0.119503	4.19207	MTA70_HUMAN	-0.352505	2.80864
CMPK1	-0.119326	3.70519	CC038_HUMAN	-0.352036	5.78724
UMPS	-0.119281	1.55827	PUS7L_HUMAN	-0.351875	2.69209
CD58	-0.119098	6.39509	EHD4_HUMAN	-0.351818	1.60488
R3HDM2	-0.118957	0.201836	KC1E_HUMAN	-0.351777	4.04751
PUDP	-0.11893	5.85393	M0R1Y2_HUMAN	-0.351522	1.29013
VRK1	-0.118706	0.995483	DNMT1_HUMAN	-0.350817	0.513901
ZNF362	-0.118664	3.12939	PRSR1_HUMAN	-0.350704	0.241534
DUS3L	-0.118644	2.48483	ARMC1_HUMAN	-0.350081	1.85517
TPMT	-0.11864	5.64403	ELP6_HUMAN	-0.350055	1.76971
GGCT	-0.118621	4.13033	NTH_HUMAN	-0.349989	0.0461581
MYO9B	-0.118545	3.95976	H0YL53_HUMAN	-0.349798	5.04793
BTBD10	-0.118336	2.27633	DNLI1_HUMAN	-0.349596	0.636967
LDLRAP1	-0.118284	3.83819	MTFR1_HUMAN	-0.349221	0.581395
ST13	-0.118284	4.80784	UBAP2_HUMAN	-0.349117	0.097974
MMADHC	-0.118252	2.22975	STEAL_HUMAN	-0.349036	1.96434
SUV39H2	-0.118245	2.32961	TTC8_HUMAN	-0.348306	2.16042
ATG4C	-0.11811	2.01249	DDX49_HUMAN	-0.347884	6.1109
CYREN	-0.118106	0.149281	DPOE1_HUMAN	-0.347864	1.41956
TFG	-0.118062	1.6249	DDX24_HUMAN	-0.347193	2.83577
UBE2I	-0.117964	2.70832	HOME2_HUMAN	-0.347159	0.37187
GINS4	-0.117942	3.46333	PDD2L_HUMAN	-0.347013	1.85514
FAM49B	-0.117716	4.69757	STK3_HUMAN	-0.346901	0.568239
HMGXB3	-0.117703	2.99483	C9JYJ0_HUMAN	-0.346445	2.09825
PSMB8	-0.117687	0.769375	CEP85_HUMAN	-0.346343	5.06318
UBE2S	-0.117613	3.84888	TRI62_HUMAN	-0.345	1.75045
ANP32A	-0.117566	2.10944	A0A3B3ITT5_HUMAN	-0.344966	0.722988
CASP2	-0.117476	1.52326	NPRL2_HUMAN	-0.344959	3.37138
DSCC1	-0.117137	1.47637	PUR1_HUMAN	-0.344836	5.6625
SAAL1	-0.117107	3.01227	A0A0A0MSG2_HUMAN	-0.344719	2.02691
GMPR	-0.117072	6.58919	CEBOS_HUMAN	-0.343778	1.698
ARL3	-0.116865	3.26658	CDKA1_HUMAN	-0.343395	0.0971414
C5orf22	-0.116777	3.33161	ITPK1_HUMAN	-0.343393	3.22934
OTUB1	-0.11656	2.20324	M0R140_HUMAN	-0.343247	3.39923
MRM2	-0.116521	1.7348	POMP_HUMAN	-0.343211	3.82125
CWC15	-0.116498	1.0047	A0A2R8Y596_HUMAN	-0.34296	1.69434
MSRA	-0.11646	3.46302	ALMS1_HUMAN	-0.342626	3.14396
CYB5R4	-0.116257	1.09772	TX1B3_HUMAN	-0.341537	3.65527
MBOAT1	-0.116192	3.97246	TPPC1_HUMAN	-0.341413	0.671148
RBM3	-0.116154	0.851226	HAUS8_HUMAN	-0.340891	0.649346
SNX33	-0.116036	2.27444	POP7_HUMAN	-0.340698	0.730034
ZC3H15	-0.115973	3.33109	G3BP1_HUMAN	-0.340512	2.08974
RNF126	-0.115749	2.70428	TB22B_HUMAN	-0.340361	3.39779
AVL9	-0.115712	4.72845	CHM1A_HUMAN	-0.340316	1.79531
TWNK	-0.115616	2.2386	RWDD4_HUMAN	-0.340247	1.78668
LIPA	-0.115603	3.9939	SMAD3_HUMAN	-0.340183	4.15763
ZNF639	-0.115574	2.1151	RAB8B_HUMAN	-0.339895	2.40989
SRM	-0.115493	5.9769	TONSL_HUMAN	-0.33915	2.55444
PRDX6	-0.115454	4.8322	CAF1A_HUMAN	-0.338513	1.83921
MAPK14	-0.115454	3.72269	MP2K3_HUMAN	-0.338507	2.23675
IFT27	-0.115381	4.39004	COQ3_HUMAN	-0.338256	5.09185
MECR	-0.115355	3.33749	F207A_HUMAN	-0.338154	3.60194
AP5B1	-0.115319	3.27506	CCD9B_HUMAN	-0.337923	3.39527
CYTH3	-0.115295	8.41848	IFIT3_HUMAN	-0.337594	1.90499
ZNF518B	-0.115071	0.623301	CSKI2_HUMAN	-0.337071	4.56938
GNPDA1	-0.114917	4.89074	PIBF1_HUMAN	-0.336913	2.30767
PLS1	-0.114811	0.701576	TAF11_HUMAN	-0.336753	5.33266
SYTL5	-0.114728	5.49024	E9PC47_HUMAN	-0.3361	1.71936
ZNF830	-0.114685	2.81051	CBX6_HUMAN	-0.335021	4.20828
SHPK	-0.114677	3.54328	GPT11_HUMAN	-0.334832	3.22434
C11orf54	-0.114632	4.09411	PSMG3_HUMAN	-0.334645	2.64055
CENPQ	-0.114521	3.2401	I3L4C2_HUMAN	-0.334564	2.80152
SPART	-0.114519	7.7112	ARL2_HUMAN	-0.334326	3.95199
APOO	-0.114457	2.05308	TRI14_HUMAN	-0.334232	4.16092
NDUFA2	-0.114447	2.14996	PRP4_HUMAN	-0.333805	0.895814
FOSL1	-0.114443	4.71927	TYW4_HUMAN	-0.33379	0.521941
PLBD2	-0.114331	5.27799	BAHD1_HUMAN	-0.33351	0.907089
SLC45A2	-0.114293	5.60437	PDLI2_HUMAN	-0.332997	1.9433
CDC25B	-0.114151	2.86654	PPME1_HUMAN	-0.331726	2.16565
SAV1	-0.114144	4.33074	SRFB1_HUMAN	-0.331642	2.34331
TTF2	-0.11413	4.9471	F6UJY1_HUMAN	-0.33116	3.53606
HSPA4L	-0.1141	1.44531	SPN1_HUMAN	-0.330817	2.96377
ANXA5	-0.114099	6.00641	CYTSA_HUMAN	-0.330583	4.73608
METTL5	-0.113981	3.58388	B3KS98_HUMAN	-0.33048	6.04501
DUS4L	-0.113969	2.64207	FANCI_HUMAN	-0.330316	2.7402
SOWAHC	-0.113843	6.49278	FA32A_HUMAN	-0.329112	2.68525
SPAG5	-0.113805	4.48719	TRIP6_HUMAN	-0.329004	0.347348
CDV3	-0.113741	2.8974	MO4L2_HUMAN	-0.328457	0.378791
AURKB	-0.113621	4.32048	RB39A_HUMAN	-0.328353	0.832721
TTC5	-0.113602	3.81822	GNAS1_HUMAN	-0.328273	5.50997
MSRB3	-0.113586	2.07115	A6NMQ1_HUMAN	-0.327615	3.60306
ETV4	-0.11349	4.87242	DPYD_HUMAN	-0.327494	2.89102
LASP1	-0.113452	7.93285	CO039_HUMAN	-0.327249	2.22352
RECQL5	-0.112952	4.46478	PRP39_HUMAN	-0.327183	2.36325
THEMIS2	-0.112725	4.38621	MLH1_HUMAN	-0.327084	0.625267
CACNB3	-0.112699	2.3395	CLU_HUMAN	-0.326798	1.43166
HOXB4	-0.112657	1.08413	STAU1_HUMAN	-0.32669	3.80296
RSPRY1	-0.112517	1.61425	ESS2_HUMAN	-0.326478	5.7338
MYO10	-0.112496	3.90956	CING_HUMAN	-0.32631	2.07236
HMGB1	-0.112477	1.94801	A0A140T8X7_HUMAN	-0.326218	1.55163
LMTK2	-0.11243	5.47419	PNPH_HUMAN	-0.326086	4.7234
SCPEP1	-0.112369	5.59461	S7A6O_HUMAN	-0.326057	1.31668
ZFYVE19	-0.112347	4.57828	NUD16_HUMAN	-0.32605	1.9246
PBDC1	-0.112273	1.66766	EXOS5_HUMAN	-0.32509	1.37121
CAND1	-0.112171	2.75745	TRMB_HUMAN	-0.324834	4.63525
CNTNAP3	-0.112005	3.51851	RLA0_HUMAN	-0.324819	2.69425
NPM3	-0.111935	0.944557	CENPL_HUMAN	-0.324143	0.237616
LCMT1	-0.111712	2.79766	SSBP4_HUMAN	-0.323944	1.14457
PYGO2	-0.111664	5.02321	ANR50_HUMAN	-0.323282	0.688203
BAG3	-0.11146	5.08965	MTDC_HUMAN	-0.323225	2.89283
EIF5A	-0.111432	2.08861	AGFG2_HUMAN	-0.323013	2.37807
TBC1D9	-0.111421	1.87342	FIBP_HUMAN	-0.322986	0.98285
PPA1	-0.111379	5.30462	GPN3_HUMAN	-0.322875	2.09382
ELOVL5	-0.111123	3.94066	RING2_HUMAN	-0.322319	2.49003
CSTB	-0.110967	5.54593	WWTR1_HUMAN	-0.322306	4.30463
TENT4B	-0.110858	3.26431	A0A2R8YDH4_HUMAN	-0.322249	1.75192
COPZ1	-0.110837	1.19337	J3KPZ4_HUMAN	-0.322123	3.32903
TIGAR	-0.110749	6.55246	DNJC7_HUMAN	-0.321721	3.30331
LANCL2	-0.110492	3.58981	C9JCC6_HUMAN	-0.321257	2.1874
COMMD2	-0.110332	2.60789	BACD3_HUMAN	-0.320754	2.75647
TBCA	-0.110313	1.71594	EDRF1_HUMAN	-0.319695	2.35027
TMEM201	-0.110301	3.82839	PRPS2_HUMAN	-0.319602	0.362212
POLR2G	-0.110017	0.625894	E7EQN9_HUMAN	-0.318992	2.93077
PLS3	-0.11001	6.86354	KAISO_HUMAN	-0.318955	3.29061
LIMK2	-0.109948	4.64812	NAA40_HUMAN	-0.318699	3.0022
PFKM	-0.109914	7.70986	ZWILC_HUMAN	-0.318258	5.3636
TTC38	-0.109858	2.47699	RL7_HUMAN	-0.318221	0.740477
BLOC1S5	-0.109814	3.54887	TEX30_HUMAN	-0.317975	4.54332
GEMIN4	-0.109812	3.60973	YKT6_HUMAN	-0.317793	5.89158
CCNH	-0.109599	3.40722	D6W601_HUMAN	-0.317767	2.9404
ERI3	-0.109548	0.474811	DPOD3_HUMAN	-0.317622	3.49634
PDRG1	-0.109513	1.55259	MPP9_HUMAN	-0.317465	4.1372
KLC3	-0.109431	4.16787	COA5_HUMAN	-0.317319	2.6602
LDHC	-0.109279	4.13961	MS3L1_HUMAN	-0.316991	2.75411
CNBP	-0.109108	5.13694	KTNA1_HUMAN	-0.316774	4.05632
TDP1	-0.1091	2.57346	ANXA3_HUMAN	-0.31673	3.10365
DPH6	-0.109002	0.29932	KANK2_HUMAN	-0.316726	4.32956
MAP3K11	-0.108978	1.40554	DPH2_HUMAN	-0.316404	3.82036
C6orf106	-0.108969	4.68633	A0A087WT20_HUMAN	-0.315967	1.83343
BUB1	-0.108953	3.65081	UBE3D_HUMAN	-0.315885	3.20858
HEXB	-0.108936	4.46715	BMP2K_HUMAN	-0.315566	0.900971
RPGR	-0.108686	1.4271	MOC2B_HUMAN	-0.315398	6.76505
PSME2	-0.10866	5.68998	IF4A1_HUMAN	-0.315231	0.991353
TATDN3	-0.108654	0.998616	NSUN6_HUMAN	-0.314994	1.99991
VMP1	-0.108632	4.2052	A0A087WWF6_HUMAN	-0.314863	1.3596
DNPH1	-0.108537	4.07084	A0A087WZK0_HUMAN	-0.314829	3.50067
NUDT15	-0.108527	3.01966	MLKL_HUMAN	-0.31407	1.11961
USP40	-0.108517	2.2865	MED18_HUMAN	-0.313551	3.67937
PEX5	-0.108499	0.80093	GLT14_HUMAN	-0.31302	0.904103
RFLNB	-0.108405	3.05443	PRPK_HUMAN	-0.312849	3.88804
NDUFA6	-0.108291	2.23971	HPRT_HUMAN	-0.312314	3.01256
IRF5	-0.108214	5.51832	RB22A_HUMAN	-0.312215	2.77629
RNH1	-0.107939	4.62724	DCTP1_HUMAN	-0.312107	2.4819
TOR1A	-0.107923	3.89647	MSD3_HUMAN	-0.311998	2.19366
CCDC130	-0.107819	0.568903	A0A087X2H1_HUMAN	-0.311151	2.93953
ATP6V1G1	-0.107802	4.40765	ERI1_HUMAN	-0.311148	2.24166
NEK1	-0.107732	3.73796	ATG4C_HUMAN	-0.311121	1.68271
CMC2	-0.107619	3.08292	GNA1_HUMAN	-0.310915	5.02767
DR1	-0.107553	4.14565	TSTD2_HUMAN	-0.310884	1.04586
PPM1F	-0.107487	3.2607	CDK6_HUMAN	-0.310338	2.66572
CDK6	-0.107473	8.61749	A0A2R8Y7H4_HUMAN	-0.310256	4.23986
APRT	-0.107357	2.37935	PYRD1_HUMAN	-0.310033	3.50592
VMA21	-0.107261	0.370502	ZMYM1_HUMAN	-0.31	3.26593
TBC1D16	-0.107134	7.6784	ERCC1_HUMAN	-0.309123	0.0084026
RPL10A	-0.107089	0.0730918	ABL2_HUMAN	-0.308725	2.56542
STMN1	-0.107051	2.41151	BIN1_HUMAN	-0.308154	3.64963
APOBEC3G	-0.106953	5.58528	SNPC4_HUMAN	-0.308118	3.16539
SET	-0.106796	0.344638	A0A087WWM0_HUMAN	-0.308084	4.15944
FSCN1	-0.106587	9.0958	FACD2_HUMAN	-0.308001	5.31797
PGLS	-0.106531	3.82621	H3BMD8_HUMAN	-0.3079	2.67701
MDH1	-0.10646	5.66073	GLSK_HUMAN	-0.307847	0.382877
TYRP1	-0.106397	6.4687	UCKL1_HUMAN	-0.307746	1.03454
CAV2	-0.106218	3.69328	DD19A_HUMAN	-0.307672	2.71172
SLC6A15	-0.106186	0.624767	SRXN1_HUMAN	-0.307555	4.31952
SSH3	-0.105987	2.22324	A0A1X7SBT5_HUMAN	-0.307182	4.35771
GLRX3	-0.105973	3.83117	RPC22_HUMAN	-0.307152	2.22388
AKT1S1	-0.105913	5.6286	COT2_HUMAN	-0.306476	2.99679
ZZZ3	-0.105858	0.343925	TB22A_HUMAN	-0.306374	1.25603
PPIP5K1	-0.105791	3.14761	BI2L2_HUMAN	-0.306312	2.40355
GMPPB	-0.105569	4.459	CENPP_HUMAN	-0.306161	2.02705
ANKRD16	-0.105493	0.186771	A0A2R8YE63_HUMAN	-0.306102	4.54655
HAGHL	-0.105403	5.22172	CENPJ_HUMAN	-0.305593	2.59582
ENO1	-0.105355	2.4991	HNRPD_HUMAN	-0.30551	1.90392
MAPK3	-0.105281	5.35746	RTEL1_HUMAN	-0.305189	0.935375
STAT1	-0.105196	6.14911	CCD50_HUMAN	-0.304944	3.14589
CMC1	-0.105158	1.54009	SYNPO_HUMAN	-0.304818	3.97995
PHKA1	-0.105134	5.6322	TTL12_HUMAN	-0.30428	2.06188
TSC22D4	-0.104957	4.04378	MKLN1_HUMAN	-0.304195	3.96461
MRPL11	-0.10495	2.97527	RMP_HUMAN	-0.304173	3.92967
SPAG9	-0.104878	2.38601	RBM48_HUMAN	-0.303611	2.30397
RPS3A	-0.104866	1.86324	A7L3B_HUMAN	-0.303458	3.17371
DAGLB	-0.104816	0.460887	EFC4B_HUMAN	-0.303031	2.35338
APPL1	-0.104579	3.8702	ST17A_HUMAN	-0.302184	2.17349
YWHAQ	-0.104554	1.20656	SUV92_HUMAN	-0.302156	4.8445
MB21D2	-0.104525	0.793373	J3QS69_HUMAN	-0.302024	0.191802
TRAPPC3	-0.10449	4.53608	J3KQN4_HUMAN	-0.301257	3.29601
ZNF724	-0.104431	3.17818	IASPP_HUMAN	-0.301043	3.67333
RAD51AP1	-0.104318	5.44239	RAB30_HUMAN	-0.300985	0.570071
MRPS36	-0.1043	0.502319	DHX34_HUMAN	-0.300679	1.37187
RAB7A	-0.104133	5.09953	CDK7_HUMAN	-0.300489	3.07679
MINDY2	-0.10392	4.30403	PARP2_HUMAN	-0.29985	0.984635
LDHA	-0.103851	3.29699	NTM1A_HUMAN	-0.299741	1.4727
TPT1	-0.103785	3.03642	SNAI2_HUMAN	-0.2995	0.290333
PFN1	-0.103767	4.79653	H3BM91_HUMAN	-0.298978	0.767353
GALNS	-0.103702	2.89757	ANR39_HUMAN	-0.298465	2.22058
RCHY1	-0.103632	3.33528	U3KQP1_HUMAN	-0.298388	0.574064
TCAF1	-0.103418	2.40957	UN13D_HUMAN	-0.297709	0.490298
MTSS1L	-0.10338	3.23522	A0A0C4DG17_HUMAN	-0.297631	0.932654
GSTM3	-0.103333	5.40456	TOE1_HUMAN	-0.297512	4.18729
TBPL1	-0.103204	4.07672	ESF1_HUMAN	-0.296986	0.406761
GNB2	-0.103023	4.13305	TIM_HUMAN	-0.296783	0.715083
PCNP	-0.102915	2.25028	PMF1_HUMAN	-0.296724	1.96477
DNAJC9	-0.102754	3.06659	SSU72_HUMAN	-0.296522	4.44556
SUB1	-0.102753	5.35509	RPA43_HUMAN	-0.296471	3.3141
STARD7	-0.102464	5.06698	ZN277_HUMAN	-0.296198	1.40695
NCAPD3	-0.102384	3.03564	RL36_HUMAN	-0.296136	2.54319
RPS15A	-0.102181	0.291198	K1143_HUMAN	-0.295794	4.59265
UBXN1	-0.10206	6.79414	WDR73_HUMAN	-0.295738	5.90552
SNAI2	-0.102037	4.08609	ANM7_HUMAN	-0.295437	4.06785
RABEPK	-0.101961	3.18321	ASXL1_HUMAN	-0.294699	2.61215
NEK7	-0.101882	1.34193	TFCP2_HUMAN	-0.294636	5.22088
AKT2	-0.1016	2.17344	NKAP1_HUMAN	-0.294633	2.22785
CEP192	-0.101398	2.35476	HPDL_HUMAN	-0.294538	0.487974
THYN1	-0.101393	4.8973	UBE2A_HUMAN	-0.293743	1.13166
PATL1	-0.101375	3.16529	CIAO3_HUMAN	-0.293439	2.07162
RRAS	-0.101329	5.32543	TPRKB_HUMAN	-0.293248	1.68575
NFATC2IP	-0.101318	1.94837	PYRG1_HUMAN	-0.293099	1.13053
MCRIP2	-0.101211	3.25143	CND2_HUMAN	-0.293012	0.985121
NAXD	-0.101205	4.8483	Q5VW26_HUMAN	-0.293003	2.13744
LTV1	-0.101127	3.66255	PIGU_HUMAN	-0.292613	1.60109
ZNF277	-0.101055	3.71971	RP25L_HUMAN	-0.292433	3.48186
PFDN4	-0.100847	2.55217	FUCO2_HUMAN	-0.292214	2.26928
IQCJ-SCHIP1	-0.100718	3.9876	ATG12_HUMAN	-0.291199	0.16626
PARK7	-0.100704	1.957	HAUS3_HUMAN	-0.291147	2.67841
ACBD3	-0.100589	1.15908	RPP25_HUMAN	-0.291045	1.56438
UPF3B	-0.100412	4.85298	ATG7_HUMAN	-0.290623	0.179808
RGS10	-0.100313	6.6078	CYTSB_HUMAN	-0.290611	0.293271
CDK1	-0.10028	3.51138	FOXP4_HUMAN	-0.290489	2.47949
CDC37	-0.100245	4.81654	IF4G1_HUMAN	-0.290444	2.67386
GSTM1	-0.100203	0.558214	BRE1A_HUMAN	-0.289586	3.74218
LZIC	-0.100185	2.13504	CASB_BOVIN_contaminant	-0.289497	0.481287
ANTXR2	-0.100087	4.48704	TBPL2_HUMAN	-0.289409	4.71747
RPL11	-0.099987	0.128634	LRC42_HUMAN	-0.289142	3.59042
ZNF574	-0.09993	0.0141079	CND1_HUMAN	-0.289007	1.70907
TFB1M	-0.099902	1.0631	S19A1_HUMAN	-0.289006	2.89893
ZNF532	-0.099878	2.18714	REV3L_HUMAN	-0.288721	2.36188
MED20	-0.099848	1.61189	RRP15_HUMAN	-0.288687	2.09095
MAP2K6	-0.099837	7.23217	SYF2_HUMAN	-0.28818	3.44481
NDUFB8	-0.099646	3.17636	TM201_HUMAN	-0.287106	1.24935
CASP8	-0.099633	3.31313	LIMA1_HUMAN	-0.286872	1.62778
AP4B1	-0.099571	1.59297	CCZ1_HUMAN	-0.286821	0.577781
SRA1	-0.099537	2.55777	PUR6_HUMAN	-0.286594	1.5889
CYP46A1	-0.099496	1.36702	CWC25_HUMAN	-0.286099	5.1511
CDIPT	-0.099483	2.87605	SC61B_HUMAN	-0.286043	2.6441
CRTC3	-0.099466	4.10375	PCGF6_HUMAN	-0.286034	4.39499
HELB	-0.099422	2.91063	MDM1_HUMAN	-0.285945	4.34114
MAD2L1BP	-0.099355	4.10026	KAD6_HUMAN	-0.28585	3.0023
CEP135	-0.09923	2.41835	PPID_HUMAN	-0.285841	4.35161
WIPF2	-0.099205	3.1818	NU188_HUMAN	-0.285611	2.34405
TRAK2	-0.099151	6.13114	NAA10_HUMAN	-0.285575	3.24522
BAZ2B	-0.099079	3.61377	APC7_HUMAN	-0.28551	3.03301
NEK4	-0.099048	3.66503	NUBP2_HUMAN	-0.284935	3.82885
SMAP	-0.098944	3.80724	A0A2R8Y7R8_HUMAN	-0.284813	3.12984
SP100	-0.098845	0.788578	MET13_HUMAN	-0.284737	0.823238
NDE1	-0.098588	4.84842	NRIP1_HUMAN	-0.284582	3.92598
RUNDC1	-0.098567	3.78178	KTBL1_HUMAN	-0.284533	0.746473
ITFG2	-0.098531	1.58076	UB2Q1_HUMAN	-0.284403	3.21021
PLEKHF1	-0.098528	3.71548	SETD3_HUMAN	-0.283941	2.99051
UROS	-0.09852	3.81292	RPB7_HUMAN	-0.283772	5.00352
PRPSAP1	-0.098425	2.57076	GUAA_HUMAN	-0.283451	1.74568
CHFR	-0.098419	2.6399	TRI18_HUMAN	-0.283394	3.05978
NUDCD2	-0.09822	3.7042	A0A087X169_HUMAN	-0.283302	2.60694
C12orf73	-0.09815	2.49062	PARVB_HUMAN	-0.283075	4.51984
UBE2L3	-0.097981	6.65338	MAPK2_HUMAN	-0.282995	0.523925
SMYD3	-0.097944	3.83741	DC1L2_HUMAN	-0.2824	4.08469
APOBEC3B	-0.097906	1.25707	PIN4_HUMAN	-0.28169	3.456
RPAP1	-0.097783	1.2576	ASB3_HUMAN	-0.281466	1.50539
HSCB	-0.097725	1.16274	TLS1_HUMAN	-0.28144	5.39369
CAPG	-0.097633	5.48307	E5RG17_HUMAN	-0.281189	4.00577
ACLY	-0.097582	1.09164	ATD2B_HUMAN	-0.28086	3.46087
PCBD1	-0.097512	6.08965	TGT_HUMAN	-0.28082	1.14844
ID3	-0.097415	3.74866	ETV3_HUMAN	-0.280663	4.7011
ZNF316	-0.0974	1.09082	Z280C_HUMAN	-0.280464	2.58878
GCLC	-0.097308	3.43701	ELK1_HUMAN	-0.280302	0.62051
CKS1B	-0.09725	3.81915	EPN4_HUMAN	-0.280264	1.34282
UNG	-0.09724	4.00581	TPPC5_HUMAN	-0.279875	2.49732
MAGEC1	-0.097229	2.92685	TSNAX_HUMAN	-0.27948	1.76461
CHMP2B	-0.097202	2.6735	COMD2_HUMAN	-0.279308	0.927249
B2M	-0.0972	0.402406	SH3G1_HUMAN	-0.279138	4.62421
ZNF703	-0.097117	4.02489	TTC5_HUMAN	-0.278858	2.02257
TMEM9	-0.097028	2.24093	LEF1_HUMAN	-0.278847	1.57408
DNAJB2	-0.096996	3.92541	COMD5_HUMAN	-0.278773	5.3128
RAD54L	-0.096977	5.9959	DDAH1_HUMAN	-0.278684	1.34212
ITPA	-0.096911	2.42158	RAB7A_HUMAN	-0.278262	4.89731
TAF3	-0.096895	0.0382062	CX038_HUMAN	-0.27806	3.69489
FEM1B	-0.09674	3.30737	H0Y9X1_HUMAN	-0.278036	5.3246
MCMBP	-0.096673	0.292826	FUND2_HUMAN	-0.27754	3.15229
PDZD11	-0.096671	0.298763	LUC7L_HUMAN	-0.277326	2.06561
CCDC12	-0.096633	3.09011	CUTC_HUMAN	-0.277261	0.097637
CHMP1B	-0.096602	6.42978	SRPK1_HUMAN	-0.27725	2.28633
RAP2C	-0.096594	2.55261	RL6_HUMAN	-0.277033	2.35944
PPP2R5D	-0.096577	3.90427	PAIRB_HUMAN	-0.276791	3.24279
CUTA	-0.096539	3.52835	IKBB_HUMAN	-0.276697	0.822538
CHCHD7	-0.096511	2.71353	IFIT5_HUMAN	-0.276565	3.80077
SAMD4B	-0.096468	1.03911	DNJA1_HUMAN	-0.276441	3.51742
PSMD6	-0.096464	1.04555	PEF1_HUMAN	-0.276193	2.30791
DENND4A	-0.09646	1.46279	RIF1_HUMAN	-0.276142	2.43378
C5orf51	-0.096364	4.85903	NSA2_HUMAN	-0.275853	4.53614
TP53I3	-0.096256	5.7005	GCFC2_HUMAN	-0.275761	4.11318
PEPD	-0.09623	7.93712	DDX20_HUMAN	-0.275449	1.61851
CENPI	-0.096139	3.7251	SMYD2_HUMAN	-0.275381	2.54503
NLE1	-0.09611	5.12352	STALP_HUMAN	-0.275087	3.07317
MICAL1	-0.096044	7.56805	RRP36_HUMAN	-0.274433	2.50131
MYO1E	-0.096039	5.37427	PUR4_HUMAN	-0.273876	3.20238
TYR	-0.095928	4.58202	RNF25_HUMAN	-0.27387	3.46007
B4GALT3	-0.09573	2.21552	PSMG2_HUMAN	-0.273731	5.295
ACOX3	-0.095641	4.947	A0A087X279_HUMAN	-0.273632	1.32253
RIOK2	-0.095574	1.75416	NIP7_HUMAN	-0.273586	1.10504
PFKP	-0.095568	2.76148	D6RG30_HUMAN	-0.273542	0.60103
UROD	-0.095445	2.88057	MARE1_HUMAN	-0.273522	3.82661
ISOC1	-0.095362	2.36425	PTER_HUMAN	-0.273355	3.03768
KATNBL1	-0.095298	3.47735	MINY2_HUMAN	-0.273229	2.67044
SEC14L2	-0.095226	2.38699	RS6_HUMAN	-0.272973	3.86032
PRCP	-0.095167	3.62667	DNJC2_HUMAN	-0.272832	2.53393
UBE2D1	-0.095116	0.451362	CNDD3_HUMAN	-0.272489	2.15006
PSMD2	-0.095086	2.22636	TRUB1_HUMAN	-0.27235	1.1561
TXN	-0.095051	2.21394	POLK_HUMAN	-0.272145	0.154361
CYBC1	-0.09504	0.107384	PABP1_HUMAN	-0.272114	1.8069
ADSL	-0.095027	3.7695	CHM2B_HUMAN	-0.272053	1.37339
GPX4	-0.094846	6.16889	METH_HUMAN	-0.271867	4.19461
TRMT11	-0.094804	4.54932	CB069_HUMAN	-0.271795	1.9618
KIF11	-0.0948	4.18897	IF4A2_HUMAN	-0.271581	2.07755
RPA2	-0.094721	1.71999	PKHG3_HUMAN	-0.271424	3.68007
EXOSC1	-0.09465	3.62729	BCL9L_HUMAN	-0.2714	1.48777
C9orf64	-0.094523	4.45999	SCNM1_HUMAN	-0.270858	2.68885
HEXA	-0.094509	4.74757	EIF3M_HUMAN	-0.270763	2.54793
MTCH2	-0.094456	5.1077	TNR6A_HUMAN	-0.270556	3.19077
YWHAZ	-0.094411	1.24824	A0A087X0W9_HUMAN	-0.270514	2.31237
ANKRD54	-0.094402	3.92526	TM223_HUMAN	-0.270404	3.03046
POLD2	-0.09436	0.749556	GNPI2_HUMAN	-0.269812	5.63705
H1FX	-0.094358	1.68133	REPI1_HUMAN	-0.269758	1.17811
FADD	-0.094343	0.0360479	D4PHA4_HUMAN	-0.269582	3.03324
FBXO45	-0.094301	2.62981	M0R2B7_HUMAN	-0.269487	2.74348
GDI1	-0.094215	2.23931	ELF2_HUMAN	-0.269227	4.24701
TBCD	-0.094195	2.99093	P2R3A_HUMAN	-0.268723	1.76421
CENPP	-0.094179	4.0225	PT100_HUMAN	-0.268512	5.35885
COX4I1	-0.094112	0.215305	NDUB6_HUMAN	-0.268107	2.71098
NARF	-0.094077	1.66918	MCM7_HUMAN	-0.267972	0.121839
TSPAN10	-0.094068	4.88654	CK5P1_HUMAN	-0.267829	5.26188
RPUSD3	-0.093976	3.28902	I2BP2_HUMAN	-0.267386	1.56379
RABGAP1L	-0.093905	0.0202967	CBWD3_HUMAN	-0.26709	3.1642
MAP2K7	-0.093886	0.850884	JUPI2_HUMAN	-0.266908	2.96056
EIF2AK4	-0.093865	1.85204	PKHG4_HUMAN	-0.266878	2.29141
RTTN	-0.093861	2.64006	A8MXB7_HUMAN	-0.266674	1.72249
SMYD5	-0.093812	4.04994	AP3S1_HUMAN	-0.266621	3.01901
PFN2	-0.093744	3.3688	RL13_HUMAN	-0.266464	3.35761
KIAA1522	-0.093566	5.72784	MBD4_HUMAN	-0.266399	1.39504
IRAK4	-0.093565	6.19323	IRAK1_HUMAN	-0.266376	3.56719
ZFYVE21	-0.093467	2.5202	ZN394_HUMAN	-0.265845	1.26773
ALDOA	-0.093444	2.00352	THADA_HUMAN	-0.265652	0.457425
MRPL30	-0.093297	3.21965	H3BSS6_HUMAN	-0.265546	2.83704
NOB1	-0.093266	3.4306	NLE1_HUMAN	-0.264963	4.56738
TMEM164	-0.093187	5.13029	ALBU_BOVIN_contaminant	-0.264764	2.10069
PDLIM7	-0.093159	6.31736	A0A3B3IT92_HUMAN	-0.264418	3.33004
HPRT1	-0.093029	3.87462	BCCIP_HUMAN	-0.264147	3.2841
OARD1	-0.093015	3.13412	JADE1_HUMAN	-0.263882	1.81837
SLC29A1	-0.092921	0.132361	TF2H2_HUMAN	-0.263422	1.82547
MED15	-0.092919	4.42676	SCMC2_HUMAN	-0.263361	1.87254
GALM	-0.092897	6.68113	NSE1_HUMAN	-0.263309	3.34289
PDLIM2	-0.092893	2.43148	A0A0B4J2C3_HUMAN	-0.263152	2.03207
FAM192A	-0.092809	3.88019	MARH7_HUMAN	-0.263076	2.88667
TMEM50B	-0.092768	2.73725	ISOC1_HUMAN	-0.263037	2.99106
MAPRE1	-0.09267	3.89337	PHAX_HUMAN	-0.26302	4.13012
HSPA14	-0.092654	3.55228	A2A2Q9_HUMAN	-0.262943	4.8344
RB1	-0.092526	4.52838	RPAC1_HUMAN	-0.262608	7.56794
RNF14	-0.092475	4.7693	CASC3_HUMAN	-0.262449	0.734165
CCDC9	-0.092443	2.766	ZNHI3_HUMAN	-0.261796	2.69917
GSR	-0.092213	6.81192	RL35A_HUMAN	-0.261775	0.484048
TUBB4A	-0.092155	8.89888	MAP2_HUMAN	-0.261336	5.33474
ZNF787	-0.092155	1.21213	OGFD1_HUMAN	-0.261254	3.50855
FBXW9	-0.092134	4.60232	DAD1_HUMAN	-0.261226	3.56682
TBC1D22B	-0.092129	5.07876	GAPR1_HUMAN	-0.260926	0.443408
BZW2	-0.091924	3.02223	GNA12_HUMAN	-0.260321	4.51601
RABGGTB	-0.091859	4.52405	ICLN_HUMAN	-0.260202	0.734239
NUPL2	-0.091839	1.60756	SH3R1_HUMAN	-0.259809	0.488621
SGPP1	-0.09174	2.72305	CDC26_HUMAN	-0.259743	2.98907
KCMF1	-0.091725	0.199637	DNJA2_HUMAN	-0.259363	0.620582
RFC5	-0.091536	1.01519	CHRC1_HUMAN	-0.2593	1.90417
JMJD6	-0.091526	1.01253	TBC13_HUMAN	-0.259209	2.37809
AHSA1	-0.091509	5.72146	K7ER00_HUMAN	-0.259018	4.80408
PTS	-0.091491	5.11728	NEST_HUMAN	-0.25898	5.72376
SPC25	-0.091442	3.67209	TAF7_HUMAN	-0.258687	2.96501
FAH	-0.091432	7.3717	PASK_HUMAN	-0.258139	0.139609
RAB11B	-0.091368	2.17208	FGD6_HUMAN	-0.258037	1.86826
TMEM147	-0.091277	3.6948	PUS3_HUMAN	-0.257419	3.13363
NUCB1	-0.091044	1.82437	RL24_HUMAN	-0.256966	3.97963
ADA	-0.090968	3.92261	HAT1_HUMAN	-0.256791	2.37149
MOCS3	-0.090929	6.99655	CSDE1_HUMAN	-0.256439	2.9511
CMTM3	-0.090849	4.23899	SPT6H_HUMAN	-0.256142	2.46884
PTRHD1	-0.090804	1.85979	EXOG_HUMAN	-0.25567	0.61726
SOX6	-0.090746	5.29831	PKHO2_HUMAN	-0.255637	3.17951
FPGT	-0.090724	2.53401	NAA20_HUMAN	-0.255433	1.64497
PPCS	-0.090697	1.72126	ERBIN_HUMAN	-0.255382	1.36022
DYNC2LI1	-0.090659	2.71161	MED8_HUMAN	-0.254969	2.16566
ERP29	-0.090657	5.70473	CASP6_HUMAN	-0.254916	0.193111
PHGDH	-0.09043	3.81147	ELP2_HUMAN	-0.254905	2.54491
IRS2	-0.090402	6.02059	WDCP_HUMAN	-0.254618	2.53583
TCTEX1D2	-0.09025	0.347347	NSE3_HUMAN	-0.254504	2.81998
SSBP3	-0.090249	3.61494	NUDT4_HUMAN	-0.254408	0.126705
CFAP410	-0.090229	0.343071	CH033_HUMAN	-0.254302	0.183254
TUB	-0.090178	2.90133	H3BSH7_HUMAN	-0.254175	0.581707
RAB3D	-0.090082	2.95365	CNOT4_HUMAN	-0.254154	0.726372
MTHFR	-0.090005	4.29683	GRB2_HUMAN	-0.254052	0.267595
0	-0.089989	0.578887	TCPB_HUMAN	-0.253866	5.65047
LSM2	-0.089828	0.213137	NOCT_HUMAN	-0.253641	2.53601
ATP5PD	-0.089815	4.15558	CCD84_HUMAN	-0.253153	2.36391
HELZ	-0.089793	3.61024	AAGAB_HUMAN	-0.253076	4.88561
SLC7A6OS	-0.08972	6.1816	GATD1_HUMAN	-0.252926	2.76285
KNSTRN	-0.089604	3.77448	ELP3_HUMAN	-0.252681	4.27498
AKR1A1	-0.089524	6.50844	YIF1A_HUMAN	-0.25264	3.2784
C7orf25	-0.089479	3.48183	ADRM1_HUMAN	-0.252617	2.4091
RABEP2	-0.089446	3.82408	GGA3_HUMAN	-0.252534	2.30828
PMF1	-0.089428	4.96123	A0A0C4DH65_HUMAN	-0.252265	2.73376
EEF2K	-0.089428	2.22912	HAKAI_HUMAN	-0.251964	2.9928
ACP1	-0.0894	3.45418	J3KNN3_HUMAN	-0.251943	2.23404
PLPP2	-0.089343	4.81622	ASNS_HUMAN	-0.251865	3.36393
RNF113A	-0.089322	1.31359	GPTC2_HUMAN	-0.251844	0.940727
ZNF562	-0.089262	1.71425	RPAB5_HUMAN	-0.251836	3.85461
CINP	-0.089228	4.70711	RL3_HUMAN	-0.251762	3.60781
PRAG1	-0.089197	1.56538	PCGF2_HUMAN	-0.251705	3.31542
POLE3	-0.089096	1.61509	RL7A_HUMAN	-0.251629	1.46592
GLA	-0.088944	8.82234	ARMC9_HUMAN	-0.251624	2.3887
PYCARD	-0.088911	6.02796	YTHD2_HUMAN	-0.251223	1.40057
USP6NL	-0.088894	2.66052	A0A0B4J220_HUMAN	-0.25105	0.459516
TNK2	-0.088768	0.530304	RISC_HUMAN	-0.250965	1.64454
MAP2K2	-0.088714	1.30047	NSD2_HUMAN	-0.250804	3.40859
SLC35E1	-0.088669	3.67019	PLXD1_HUMAN	-0.250622	2.28448
SLFN5	-0.088659	1.70183	AADAT_HUMAN	-0.250621	1.7887
UBE2V2	-0.088591	0.733052	TRAF2_HUMAN	-0.250364	1.06444
SLC16A7	-0.088522	1.37987	ULK3_HUMAN	-0.249696	3.85539
SRRM1	-0.088504	0.972801	EFCE2_HUMAN	-0.249652	1.63461
BCL9L	-0.08845	6.32344	TBD2A_HUMAN	-0.249489	0.278645
FBXO7	-0.088398	3.10148	IF4E2_HUMAN	-0.249025	3.95752
MIS12	-0.088347	3.67425	A0A087X0R6_HUMAN	-0.248617	0.733109
CDK4	-0.088149	4.15838	CP250_HUMAN	-0.248317	2.38961
MAGEA10	-0.088145	6.73724	HBAP1_HUMAN	-0.248282	5.48745
DDA1	-0.088108	3.75931	ABCE1_HUMAN	-0.248267	4.51723
IGBP1	-0.088108	0.383021	CI114_HUMAN	-0.248215	0.563194
BRIP1	-0.088091	3.83971	A0A087X1E4_HUMAN	-0.248211	0.292371
CAB39	-0.088019	6.09305	CNOT8_HUMAN	-0.248065	2.60011
SNX8	-0.088011	3.46897	TRFL_HUMAN	-0.24747	0.741778
NR2F6	-0.088008	4.41846	MSTO1_HUMAN	-0.247424	1.08494
CDKN2A	-0.087947	5.41722	TOM34_HUMAN	-0.247328	1.59213
CAPZB	-0.087911	1.06706	A0A0A0MT35_HUMAN	-0.246699	3.01217
DCTN5	-0.087772	0.207765	CE022_HUMAN	-0.246554	4.76103
CSTF2	-0.08777	4.03208	HBS1L_HUMAN	-0.246354	0.628547
POLR2J	-0.087703	3.57119	A0A1W2PPZ5_HUMAN	-0.246111	3.05227
HMG20A	-0.087659	2.26752	BICD2_HUMAN	-0.246055	0.5047
EIF4B	-0.087628	3.39855	UBE2N_HUMAN	-0.24573	0.360067
CKAP2	-0.08758	5.60061	AL14E_HUMAN	-0.245726	1.77031
YWHAB	-0.08751	2.51626	TCAB1_HUMAN	-0.245468	0.712343
CALD1	-0.087504	6.69058	B4E0T2_HUMAN	-0.245422	2.80647
NAXE	-0.087444	4.66686	BTF3_HUMAN	-0.245402	2.78712
SLC7A6	-0.087416	2.88402	CAF1B_HUMAN	-0.245313	0.690933
C15orf39	-0.087368	0.896352	AAAS_HUMAN	-0.245072	4.38021
SASH1	-0.08733	5.36666	KCC2G_HUMAN	-0.244898	0.2807
CGGBP1	-0.087302	4.20805	ZC3H3_HUMAN	-0.244889	1.85462
STX8	-0.0873	2.26647	SERC_HUMAN	-0.244877	2.27196
ACD	-0.08728	3.48283	APC10_HUMAN	-0.244469	3.2923
YBX3	-0.087222	1.53793	RCCD1_HUMAN	-0.244178	3.27239
MSRB2	-0.087145	6.17617	C9JYA1_HUMAN	-0.244041	1.81014
MTFR1	-0.087144	3.14879	LRC40_HUMAN	-0.243908	2.72682
RAB3IP	-0.087132	0.0354794	GUAD_HUMAN	-0.243775	4.66518
PHYH	-0.087062	0.0316983	BICD1_HUMAN	-0.243737	2.78381
YBX3	-0.086899	2.99038	ENY2_HUMAN	-0.243697	3.00462
MTERF4	-0.086888	0.306576	MBTP2_HUMAN	-0.243667	6.88398
STK25	-0.086788	5.48439	KCD17_HUMAN	-0.243582	0.937262
CHMP2A	-0.086602	4.7561	E9PD50_HUMAN	-0.243047	0.564098
TDRP	-0.086597	7.27139	FAIM1_HUMAN	-0.242971	0.0565379
SLC25A26	-0.086511	0.991942	ERG28_HUMAN	-0.242738	1.86831
0	-0.086489	0.737407	CT45A_HUMAN	-0.242624	3.89551
TGFB1I1	-0.086477	4.58137	PFD5_HUMAN	-0.242591	3.05644
SNX24	-0.086454	3.92056	M3K20_HUMAN	-0.242347	1.81687
UBE2K	-0.086314	4.55842	CCND3_HUMAN	-0.241686	0.632154
UBE2T	-0.086231	4.3477	PA2G4_HUMAN	-0.241554	3.86766
EIF2B2	-0.086175	0.683914	ZBT40_HUMAN	-0.241429	0.092575
VPS37A	-0.085985	1.21581	CASP8_HUMAN	-0.241378	3.72003
CDCA7L	-0.085948	0.098354	STX3_HUMAN	-0.240974	2.03779
PSMB10	-0.085862	4.92062	MAFK_HUMAN	-0.240493	1.53882
GPR89B	-0.085749	2.10789	FEM1B_HUMAN	-0.240288	2.58801
UBALD2	-0.085678	3.4926	VRK3_HUMAN	-0.239862	0.537653
ZPR1	-0.085629	5.8943	RL19_HUMAN	-0.239722	3.06952
RIC8A	-0.085483	4.11745	KAT2A_HUMAN	-0.239657	0.226137
TIPRL	-0.085476	0.545693	M4K3_HUMAN	-0.23965	0.636979
PFDN6	-0.085383	1.38387	SDE2_HUMAN	-0.239639	2.82688
FAM122A	-0.08538	1.59215	SMIM4_HUMAN	-0.239351	3.46182
RPS4X	-0.085361	1.50202	NEMO_HUMAN	-0.239284	1.38021
BZW1	-0.08527	2.1721	DUS3L_HUMAN	-0.239106	2.75734
CYHR1	-0.085233	2.76322	ZFY16_HUMAN	-0.239041	5.99068
ARPC4-TTLL3	-0.085107	3.90215	F5H2X7_HUMAN	-0.238191	1.65997
UBE2F	-0.085087	2.40289	B4E0Y9_HUMAN	-0.238155	3.09418
SFN	-0.085012	3.10239	HPF1_HUMAN	-0.238136	2.69639
MTMR9	-0.084867	4.23678	DGKE_HUMAN	-0.238046	3.58847
UBE2N	-0.084799	1.77923	RL12_HUMAN	-0.237667	1.49313
CEP85	-0.084753	0.580231	YJU2_HUMAN	-0.237519	4.06771
HAUS7	-0.084738	4.18558	MCA3_HUMAN	-0.237441	2.94946
CBL	-0.084702	5.87462	F5H0C4_HUMAN	-0.237001	3.68153
OXR1	-0.084483	3.71267	FBXL3_HUMAN	-0.236858	2.95845
SERBP1	-0.084392	0.620537	DDHD1_HUMAN	-0.236451	1.55954
NCAPH2	-0.084326	4.34584	FHOD3_HUMAN	-0.236435	3.1385
LIN54	-0.084318	2.62283	FEN1_HUMAN	-0.236369	2.3498
DAP	-0.084192	7.17573	TOM20_HUMAN	-0.236168	6.56144
TRIM62	-0.084088	0.260379	RPAP3_HUMAN	-0.235804	3.46476
YOD1	-0.084066	3.87745	RAB17_HUMAN	-0.235777	3.13699
VCL	-0.084029	5.72243	MRM2_HUMAN	-0.235675	4.93518
AURKA	-0.083995	6.25735	TSR1_HUMAN	-0.235289	0.132212
RNF138	-0.083967	3.06321	NHS_HUMAN	-0.23526	1.30831
GALK2	-0.083926	0.844833	NACAM_HUMAN	-0.234949	1.40668
KIF22	-0.083876	3.77672	CIP4_HUMAN	-0.234841	2.65671
SAC3D1	-0.083807	0.853918	CENPS_HUMAN	-0.2348	3.67616
PTPA	-0.083797	5.25448	A0A1B0GTU4_HUMAN	-0.234612	5.87017
CRK	-0.083642	4.40658	RFC2_HUMAN	-0.234297	3.06
ASPM	-0.083494	3.45343	GRIN1_HUMAN	-0.23369	4.20422
AARSD1	-0.083447	3.29878	CNDG2_HUMAN	-0.233583	2.88852
DCUN1D3	-0.083284	3.76363	CCD91_HUMAN	-0.233303	2.76732
HIST1H2BN	-0.083245	0.0527449	H1BP3_HUMAN	-0.233283	0.527404
MDM2	-0.083209	1.07415	KCTD9_HUMAN	-0.23325	2.38902
PRDX2	-0.083205	1.13286	MAP11_HUMAN	-0.233148	0.0817247
ALDH16A1	-0.083046	3.02812	CAV2_HUMAN	-0.232994	2.18522
RPS2	-0.082903	2.58372	CALD1_HUMAN	-0.232578	2.3286
MID1	-0.08286	5.30682	HMCES_HUMAN	-0.232577	3.13368
PTBP1	-0.082771	1.25075	NCK1_HUMAN	-0.232005	2.02613
MICAL3	-0.082766	3.54252	TCPE_HUMAN	-0.231737	2.33729
RALGAPB	-0.082668	2.64987	S29A1_HUMAN	-0.231709	1.76838
NAE1	-0.082614	0.811557	NEK7_HUMAN	-0.23166	5.2192
HMBS	-0.08258	4.81087	GFOD2_HUMAN	-0.23155	3.52848
AKAP2	-0.082491	4.71162	SNX3_HUMAN	-0.231468	3.91966
RNASEH2B	-0.082483	3.96571	I20L2_HUMAN	-0.231295	2.50149
SNRPF	-0.082449	0.846815	CT2NL_HUMAN	-0.230762	1.16293
RHPN2	-0.082402	0.508204	WDHD1_HUMAN	-0.230721	2.04714
ARF1	-0.082389	1.41019	DPH1_HUMAN	-0.230682	3.78784
PFKFB2	-0.082346	4.44652	TRM6_HUMAN	-0.23036	4.57206
CCDC91	-0.082317	4.93322	ALKB3_HUMAN	-0.23036	2.83832
RANBP3	-0.082263	1.81277	UBP3_HUMAN	-0.230337	3.86941
TPP1	-0.082233	5.00523	NEP1_HUMAN	-0.230106	2.8216
TUT1	-0.082111	5.21816	RL7L_HUMAN	-0.229955	2.65406
DPP7	-0.082104	6.86632	PNO1_HUMAN	-0.229814	0.597592
GJA9-MYCBP	-0.082097	5.04618	GLMN_HUMAN	-0.229724	4.11372
MIF	-0.082082	3.33855	OARD1_HUMAN	-0.22967	4.55759
ARPC1A	-0.082034	1.15466	MAT1_HUMAN	-0.229286	2.18241
RARA	-0.081888	2.68001	FKBPL_HUMAN	-0.229234	3.83138
ACYP1	-0.081876	4.62969	CMIP_HUMAN	-0.229126	4.95065
NME1-NME2	-0.081833	3.03441	CHK2_HUMAN	-0.228853	2.09097
FAM32A	-0.081709	2.3035	A0A1W2PR17_HUMAN	-0.228832	2.85996
DMXL2	-0.081702	7.12902	LDB1_HUMAN	-0.228768	3.80842
SETD3	-0.081672	1.65724	RFIP2_HUMAN	-0.228601	3.42556
CDK5	-0.081656	4.02722	FBX4_HUMAN	-0.228553	3.59256
ATG7	-0.081646	7.44211	KHK_HUMAN	-0.228532	1.8663
UBL4A	-0.081627	0.0258715	NAGA_HUMAN	-0.228336	2.5678
BRCA2	-0.081583	0.0718567	TUSC1_HUMAN	-0.228114	3.22876
PPM1G	-0.081453	2.42781	FA84B_HUMAN	-0.228062	0.817795
CCNB1	-0.081416	3.14839	NTPCR_HUMAN	-0.228019	2.11549
NR3C1	-0.081367	4.41544	EFHD2_HUMAN	-0.227953	1.39621
MAP3K20	-0.081357	6.21644	B0QYN7_HUMAN	-0.227868	2.01724
WNK2	-0.08133	6.93332	WDFY2_HUMAN	-0.227861	0.615958
GEN1	-0.081311	3.55934	A0A024R4M0_HUMAN	-0.227794	1.91506
PIR	-0.081151	5.74011	RSU1_HUMAN	-0.227775	2.43966
PGK1	-0.081151	2.14935	ZC3HF_HUMAN	-0.227729	2.83322
PPP2R5E	-0.081118	3.08543	SPF27_HUMAN	-0.227631	2.52822
CAMK4	-0.081035	3.70476	SEN54_HUMAN	-0.227566	1.07068
STAT5B	-0.08102	3.05137	PAPD5_HUMAN	-0.227472	3.62903
TSTA3	-0.080993	2.86541	B7WPL0_HUMAN	-0.227407	1.06381
WDR82	-0.080844	0.142087	ETV4_HUMAN	-0.227364	1.75241
MINDY3	-0.08052	3.16077	GRWD1_HUMAN	-0.22702	2.39955
CTH	-0.080515	5.016	D6RFF8_HUMAN	-0.227019	3.02393
ERGIC2	-0.080471	1.89592	RS24_HUMAN	-0.226962	0.55542
MPST	-0.080272	3.92671	TBB4B_HUMAN	-0.22683	2.84178
PIP4K2B	-0.080262	6.42028	CTU1_HUMAN	-0.226664	0.263536
TPI1	-0.080254	1.27124	RUXF_HUMAN	-0.226657	2.27691
CMBL	-0.080239	0.669123	ANAG_HUMAN	-0.226557	1.9108
BCAR1	-0.080075	6.60972	HS74L_HUMAN	-0.225977	2.82283
0	-0.080029	3.87277	MSH6_HUMAN	-0.225797	4.28504
MLXIP	-0.080024	5.91395	MAML1_HUMAN	-0.225711	2.40956
NPHP3	-0.080014	3.3894	RAB5I_HUMAN	-0.22556	1.39697
PITPNA	-0.079975	4.51461	EPHB2_HUMAN	-0.225546	3.32681
MRPS34	-0.079895	1.80197	YBOX3_HUMAN	-0.225502	3.07478
BECN1	-0.079869	1.65418	NOP14_HUMAN	-0.225487	1.80557
BCLAF3	-0.079672	2.15566	A0A0B4J1V8_HUMAN	-0.225481	0.478811
SNRPA1	-0.079619	2.03002	BAX_HUMAN	-0.225476	0.932184
FUBP1	-0.079584	2.24253	J3KQ70_HUMAN	-0.225475	3.51183
RFC4	-0.079514	0.855085	CNO11_HUMAN	-0.225449	1.42966
PIH1D1	-0.079446	4.409	ADIP_HUMAN	-0.225445	0.19215
ZFAND2B	-0.079404	1.92199	RPC4_HUMAN	-0.224755	4.88388
FBXO3	-0.0794	0.0620367	HXC4_HUMAN	-0.224754	3.18338
IFI35	-0.079376	5.31229	TBB5_HUMAN	-0.223794	0.877593
CNOT4	-0.079375	2.50097	GMEB1_HUMAN	-0.223375	1.83224
ELP2	-0.079373	2.67667	TM147_HUMAN	-0.223331	2.40018
SNX12	-0.079364	4.08166	URGCP_HUMAN	-0.222797	3.93826
DIS3L2	-0.079335	3.41873	LARP1_HUMAN	-0.22279	0.0292433
NUDT5	-0.079322	3.95565	DC1L1_HUMAN	-0.222778	2.82111
FAM222B	-0.079318	3.11641	HS105_HUMAN	-0.222674	1.16611
GLOD4	-0.079233	2.87698	ZN706_HUMAN	-0.222574	2.08355
CHMP7	-0.079198	0.87392	RFTN1_HUMAN	-0.222525	2.35114
PCID2	-0.079074	1.69087	MP17L_HUMAN	-0.222512	2.64279
HSPA12A	-0.079052	5.71614	RS2_HUMAN	-0.222308	8.32426
PSMD5	-0.079039	2.45672	FBW1B_HUMAN	-0.222185	0.944817
WBP2	-0.079035	3.15905	IMA4_HUMAN	-0.222147	3.57836
SEMA7A	-0.079014	5.03895	RL4_HUMAN	-0.221917	5.78584
PPP1CC	-0.078856	0.764466	AATF_HUMAN	-0.221811	4.49344
EIF3A	-0.078724	2.23821	H15_HUMAN	-0.221724	2.78651
TPM3	-0.078719	0.970373	NACC1_HUMAN	-0.221635	1.75405
ERCC6L	-0.078536	3.28795	CC134_HUMAN	-0.221576	2.71739
BLOC1S3	-0.078384	1.64977	NUP37_HUMAN	-0.221252	0.728041
SH3BP1	-0.078238	4.73923	PATZ1_HUMAN	-0.22125	1.20811
LETM1	-0.078225	6.64973	ERC6L_HUMAN	-0.221121	4.16718
DBNL	-0.078192	3.25116	AP1AR_HUMAN	-0.221053	3.45237
WIPF1	-0.078179	1.98004	SELH_HUMAN	-0.221044	2.45288
FIBP	-0.078157	3.57662	KI18B_HUMAN	-0.220924	4.47263
TOP2A	-0.078143	7.21307	GAR1_HUMAN	-0.220875	1.52064
UNK	-0.078104	6.42935	NAMPT_HUMAN	-0.220855	0.236536
POLG2	-0.078068	4.55438	CENPI_HUMAN	-0.220797	0.127
MAN2C1	-0.078002	3.0055	ARP8_HUMAN	-0.220781	4.57122
DSCR3	-0.077981	4.86966	H11_HUMAN	-0.220684	0.819778
CASP4	-0.07795	4.24357	SUZ12_HUMAN	-0.220675	6.39343
MTA3	-0.077919	1.54324	TSYL1_HUMAN	-0.220413	2.82189
PREP	-0.077913	3.67754	RBM19_HUMAN	-0.220346	3.6443
RHOA	-0.077839	0.305581	RB_HUMAN	-0.22033	7.62399
ZNF608	-0.077838	2.98516	MSH2_HUMAN	-0.220266	0.0202535
INPP4B	-0.077837	4.75525	B4DUA7_HUMAN	-0.22025	4.40202
UBR7	-0.077798	4.00218	PAQR3_HUMAN	-0.22012	3.51744
HPS5	-0.077787	4.68175	SC5A6_HUMAN	-0.22	6.00397
NARS	-0.077782	4.88199	UBAP1_HUMAN	-0.219735	3.55001
ECD	-0.07754	0.0066846	HIF1N_HUMAN	-0.219572	3.17284
MTFP1	-0.077521	2.96466	HDDC2_HUMAN	-0.219566	3.34173
UCHL5	-0.077497	3.51769	SSX3_HUMAN	-0.219553	2.65117
IFT81	-0.077496	4.5325	FPPS_HUMAN	-0.219462	4.45794
MTRR	-0.077492	3.33917	PRAG1_HUMAN	-0.219459	2.00097
WIPI1	-0.07744	3.16342	M0QYS1_HUMAN	-0.219284	0.555366
TPM3	-0.077427	3.06454	RL26_HUMAN	-0.219135	0.221634
ABCB6	-0.077269	6.47271	HAP28_HUMAN	-0.21909	3.70786
QDPR	-0.077178	0.889734	CHMP7_HUMAN	-0.219048	2.61321
ADRM1	-0.077172	1.37484	LIMD1_HUMAN	-0.21893	1.9374
MRGBP	-0.077144	3.05708	TAP26_HUMAN	-0.218736	0.3939
LGALS8	-0.076952	3.47814	LTV1_HUMAN	-0.218668	4.75474
SCAMP4	-0.076919	1.35054	CAV1_HUMAN	-0.218093	2.16643
TUSC3	-0.076867	3.11265	SUPT3_HUMAN	-0.217853	1.98224
RPS11	-0.07681	2.28274	CKAP5_HUMAN	-0.217824	2.32831
GSS	-0.076786	4.473	TCPG_HUMAN	-0.217735	2.80117
XIAP	-0.076719	6.9419	UBS3B_HUMAN	-0.217611	1.16787
CD99	-0.076717	4.66526	A0A2R8YDT1_HUMAN	-0.217537	4.56833
OSBPL1A	-0.076696	6.71828	RS19_HUMAN	-0.216984	2.59433
0	-0.076691	0.851427	PCH2_HUMAN	-0.216824	2.35954
METTL13	-0.076633	2.98465	CA174_HUMAN	-0.216777	3.12885
GET4	-0.076496	2.63084	DDX31_HUMAN	-0.21669	3.45827
ARMT1	-0.076426	0.634869	CSK_HUMAN	-0.216444	0.579267
UAP1L1	-0.076366	5.87418	CND3_HUMAN	-0.216261	4.21818
ADAT3	-0.076323	1.04489	RHG10_HUMAN	-0.216256	2.82743
SV2A	-0.076267	4.52367	KLDC4_HUMAN	-0.216149	1.94223
LPCAT3	-0.076259	3.37621	ANKS3_HUMAN	-0.215909	0.722861
HSDL1	-0.07617	4.8001	GIT2_HUMAN	-0.215757	2.46153
GLUL	-0.076128	5.52889	CSTFT_HUMAN	-0.215724	0.11309
NUDT16L1	-0.07611	1.42662	ANR52_HUMAN	-0.215546	1.88431
TRAPPC2L	-0.076104	3.74642	ERR1_HUMAN	-0.215532	2.2265
CENPF	-0.076056	5.56102	DAPK3_HUMAN	-0.215467	3.61489
AEBP2	-0.076022	5.94239	LGUL_HUMAN	-0.215394	0.628081
TOR4A	-0.07598	2.04863	B4DY08_HUMAN	-0.215368	1.57527
TOM1	-0.075896	6.70719	RL27A_HUMAN	-0.215237	3.00499
PPIP5K2	-0.075888	2.2357	DUS23_HUMAN	-0.21505	2.22343
NEIL2	-0.075879	4.76667	RNZ2_HUMAN	-0.214794	3.5849
LTA4H	-0.075853	0.370587	CARME_HUMAN	-0.214778	6.33266
JPT1	-0.075839	2.69835	NT5D1_HUMAN	-0.214736	0.602552
APEX2	-0.075833	1.59056	H3BQK0_HUMAN	-0.214627	1.78932
UBA5	-0.075747	1.6457	EF1G_HUMAN	-0.214581	2.37881
RAB11FIP2	-0.075736	2.61658	BCAT1_HUMAN	-0.214534	3.31383
WDR26	-0.075691	5.32151	WNK4_HUMAN	-0.214311	3.3678
NTHL1	-0.075376	2.55047	AKT2_HUMAN	-0.214293	1.39484
TMPO	-0.075335	1.14012	ZN408_HUMAN	-0.214043	1.52888
FER	-0.0753	3.3398	RPC3_HUMAN	-0.214027	2.91272
EIPR1	-0.075218	3.26098	PALB2_HUMAN	-0.213948	2.14512
TRUB1	-0.075214	4.62804	QTRT2_HUMAN	-0.213914	2.74846
SNX2	-0.075204	2.49544	TYW3_HUMAN	-0.213889	2.98083
HNRNPF	-0.075186	2.96428	5NT3A_HUMAN	-0.213845	0.754063
SCML2	-0.075156	5.58361	COMD8_HUMAN	-0.213837	0.0134229
CLN5	-0.075075	3.51185	RL34_HUMAN	-0.213832	1.48081
FSIP2	-0.075043	0.952597	FDFT_HUMAN	-0.213097	3.65114
TSR2	-0.074997	3.26206	A0A0D9SFM0_HUMAN	-0.212911	3.70674
DTNBP1	-0.074931	3.23628	SSBP3_HUMAN	-0.212826	0.886983
NUDT3	-0.074931	4.69294	UB2L3_HUMAN	-0.212439	1.68846
SSB	-0.074834	6.42478	IF172_HUMAN	-0.212411	2.11085
SF3A3	-0.074732	0.761242	MTHFS_HUMAN	-0.212404	1.44947
WDR1	-0.074654	3.85399	C19L2_HUMAN	-0.212339	2.94235
CARHSP1	-0.074622	1.77118	RHG23_HUMAN	-0.211914	0.458739
TCEAL4	-0.074549	4.86997	SNX8_HUMAN	-0.211527	1.4051
DCP1B	-0.074497	6.84207	MED20_HUMAN	-0.211497	3.16985
RRM1	-0.074494	6.04865	RPA2_HUMAN	-0.210939	0.267227
NRBF2	-0.074421	4.20517	GATA4_HUMAN	-0.210936	2.47834
CYFIP2	-0.074315	5.87151	RCOR3_HUMAN	-0.210572	4.57669
CPQ	-0.074292	4.77759	3BP2_HUMAN	-0.210395	3.6087
OAS3	-0.074211	4.9905	UBQL2_HUMAN	-0.210201	2.77033
COPS2	-0.074131	2.21191	LS14B_HUMAN	-0.210075	2.31581
WDR92	-0.074083	3.04274	A0A0C4DFM2_HUMAN	-0.210016	2.40608
ENO2	-0.07403	6.90528	ZBT11_HUMAN	-0.209943	0.517226
AASDHPPT	-0.073905	6.32601	K1211_HUMAN	-0.20986	2.9379
PARP10	-0.073827	1.13433	CNDH2_HUMAN	-0.209642	1.42417
0	-0.073817	0.171514	FACE2_HUMAN	-0.209276	2.2889
NUDT16	-0.073775	3.35923	MGAP_HUMAN	-0.209212	3.00233
B4GALT4	-0.073696	3.08627	PURA2_HUMAN	-0.20892	0.926162
ARIH2	-0.073677	0.658552	EP15R_HUMAN	-0.208844	3.54146
HELLS	-0.073638	4.58682	NOL11_HUMAN	-0.208309	4.11161
COQ5	-0.073574	4.85442	SKP1_HUMAN	-0.208288	0.385508
FAM210A	-0.073573	5.09759	OVCA2_HUMAN	-0.207857	1.77088
N6AMT1	-0.073465	0.849592	DUS4_HUMAN	-0.207735	1.95049
DHX57	-0.073461	4.08946	RS10_HUMAN	-0.207725	2.26538
HAUS3	-0.073433	3.86758	H7BYJ1_HUMAN	-0.207652	0.985912
SLC31A1	-0.073429	3.69975	PRC2B_HUMAN	-0.207495	2.17184
GRK5	-0.073418	0.155883	EI2BA_HUMAN	-0.207429	1.18623
ALKBH5	-0.073349	4.77942	NUDC_HUMAN	-0.207142	4.27328
LPP	-0.07332	3.74844	LENG1_HUMAN	-0.207095	3.02079
EIF3E	-0.073313	2.05699	UB2E2_HUMAN	-0.207003	2.84415
RABEP1	-0.073295	1.66881	MBD3_HUMAN	-0.206728	2.59718
USP1	-0.073261	5.19963	TSR2_HUMAN	-0.206601	3.52658
STAMBP	-0.073159	1.06946	SMAP2_HUMAN	-0.206526	2.34626
GPATCH11	-0.073124	2.30006	AASD1_HUMAN	-0.206462	0.136383
DPH1	-0.073084	4.25223	GLP3L_HUMAN	-0.206104	2.47521
TOMM22	-0.073061	0.0878835	PFD1_HUMAN	-0.206052	1.52527
R3HDM4	-0.073011	0.870526	DHX33_HUMAN	-0.20603	2.24092
RSRC2	-0.072934	2.19727	CC124_HUMAN	-0.205792	2.85441
CIR1	-0.072894	0.252829	RL18A_HUMAN	-0.205759	2.06246
SCD5	-0.072868	2.78882	F5H5R8_HUMAN	-0.20564	2.28046
GNL1	-0.072861	1.02492	BIRC2_HUMAN	-0.205562	3.13327
BRD3	-0.072819	3.62804	PBX2_HUMAN	-0.205519	0.478937
CDK16	-0.072792	1.29289	F8W727_HUMAN	-0.205467	3.66334
AMPD2	-0.072713	5.07274	BZW1_HUMAN	-0.204895	2.47299
SLC9A3R1	-0.072711	5.05384	ATG5_HUMAN	-0.204887	0.280527
PROSER1	-0.072681	0.303433	PAPOA_HUMAN	-0.204783	1.42016
MAT2A	-0.072649	4.04104	TBPL1_HUMAN	-0.204724	3.62451
TSEN15	-0.072636	4.32812	CHRD1_HUMAN	-0.204608	3.37827
NDRG2	-0.072597	5.91535	MCTS1_HUMAN	-0.204542	2.65171
BAX	-0.072551	4.73609	IPO7_HUMAN	-0.204514	3.60089
UBASH3B	-0.072473	6.01147	ZCHC3_HUMAN	-0.204447	4.2471
VGLL4	-0.07224	0.83777	MRT4_HUMAN	-0.204433	0.941866
TSTD2	-0.072132	0.983325	DEN6A_HUMAN	-0.20435	1.94413
HPS6	-0.07213	6.18339	ZBT39_HUMAN	-0.204162	0.341645
TOMM5	-0.072118	3.17405	CE170_HUMAN	-0.204123	2.57125
SLC19A2	-0.071979	6.12731	I1E4Y6_HUMAN	-0.204003	2.93551
MRPL46	-0.071921	0.122734	WDR46_HUMAN	-0.203817	0.79146
BRAT1	-0.071918	2.54637	L10K_HUMAN	-0.203712	0.840957
CEP41	-0.071853	3.13988	HIKES_HUMAN	-0.203643	3.99843
CRBN	-0.07182	2.16792	B8ZZ87_HUMAN	-0.203599	2.36409
TXNDC9	-0.071796	4.33909	PPP5_HUMAN	-0.203569	3.03138
GGCX	-0.07177	2.19342	A0A1W2PPN1_HUMAN	-0.203403	2.1947
MPI	-0.071769	2.51579	SFR15_HUMAN	-0.2034	3.74314
LDHB	-0.071742	5.34691	PDRG1_HUMAN	-0.20319	0.852209
GMFB	-0.071735	5.53535	SMG9_HUMAN	-0.203048	2.90089
GSTCD	-0.071635	0.386941	NCOA4_HUMAN	-0.202882	5.04634
AADAT	-0.07159	4.1813	SPT13_HUMAN	-0.202843	1.97038
XRCC2	-0.07156	1.74481	TGFA1_HUMAN	-0.202701	5.5859
POLD1	-0.07154	2.50307	DUS2L_HUMAN	-0.202591	4.36786
DOCK9	-0.071512	6.50464	FEZ1_HUMAN	-0.202376	3.66881
PIK3C3	-0.071466	0.919468	TXD15_HUMAN	-0.202283	2.68129
ATRIP	-0.07144	6.42317	IGBP1_HUMAN	-0.202207	2.76872
DSTN	-0.071401	2.54677	OXR1_HUMAN	-0.202099	0.624518
MIER1	-0.07137	2.61728	IPO5_HUMAN	-0.202045	1.40612
DOHH	-0.071339	2.79441	VRK1_HUMAN	-0.20188	3.07327
U2SURP	-0.071327	2.08508	NB5R4_HUMAN	-0.201775	3.74212
SPIN1	-0.071325	1.3138	GGA1_HUMAN	-0.201653	3.46326
KIF20A	-0.07121	4.915	DDX5_HUMAN	-0.201577	2.05055
CTSD	-0.071206	6.06699	TADA1_HUMAN	-0.20157	1.63944
BORCS7-ASMT	-0.071203	0.748487	MKRN2_HUMAN	-0.201393	4.05887
GPN1	-0.071194	2.34269	RUND1_HUMAN	-0.201362	2.33277
TECPR2	-0.071183	0.532737	RFC4_HUMAN	-0.201009	1.86885
COPE	-0.071166	2.02118	EHD3_HUMAN	-0.200953	3.42986
GAA	-0.071084	0.448098	CDK17_HUMAN	-0.200743	5.204
GNB1L	-0.071063	5.7733	PCBP2_HUMAN	-0.200362	3.86355
WDCP	-0.071048	2.45869	A0A0G2JH58_HUMAN	-0.20024	3.28088
RFWD3	-0.070989	1.11038	VTA1_HUMAN	-0.200197	4.68304
VPS53	-0.070962	3.48265	RS20_HUMAN	-0.200058	3.51735
HSP90AA1	-0.070961	2.90435	EIF2A_HUMAN	-0.199804	0.860301
BORCS5	-0.070938	1.86358	HPBP1_HUMAN	-0.199762	1.21831
RAB11FIP1	-0.070871	3.19736	SAR1A_HUMAN	-0.199714	2.81605
PSME1	-0.070823	4.06967	RFA2_HUMAN	-0.199711	2.82943
PLEC	-0.070748	5.76841	RT27_HUMAN	-0.199692	2.26515
GSTP1	-0.070739	5.86835	HPS4_HUMAN	-0.199665	1.48275
LGMN	-0.070718	2.76128	MTHSD_HUMAN	-0.19956	3.6824
NDEL1	-0.0706	2.07067	MSD4_HUMAN	-0.199425	2.72758
STK35	-0.070546	1.97142	LAP4B_HUMAN	-0.199377	2.51899
TNFAIP1	-0.070532	2.52605	KTU_HUMAN	-0.199214	3.7236
EPG5	-0.070521	5.01617	C9JEH3_HUMAN	-0.19888	4.87471
NHLRC2	-0.070431	0.0257949	A0A2R8Y793_HUMAN	-0.19871	1.7012
TMEM189-UBE2V1	-0.070418	3.77022	NOB1_HUMAN	-0.198613	2.24394
TBC1D4	-0.070372	1.39856	LMO7_HUMAN	-0.198562	5.81359
RPS6KA1	-0.070349	5.71052	UTP23_HUMAN	-0.19851	4.45499
OTULIN	-0.070343	0.773611	SYK_HUMAN	-0.198407	2.16026
SDHB	-0.070297	0.825524	MCM6_HUMAN	-0.198288	1.02287
PACSIN3	-0.070195	2.50047	COMD9_HUMAN	-0.198005	1.55899
SOD1	-0.070195	6.00557	RN169_HUMAN	-0.198003	6.21848
PITPNB	-0.070077	1.99733	NECP1_HUMAN	-0.197939	0.8288
RHOQ	-0.070009	6.68061	PRAME_HUMAN	-0.197913	1.0154
TELO2	-0.070001	4.60124	OGT1_HUMAN	-0.197806	3.10897
EIF2B5	-0.069917	4.22285	PRC1_HUMAN	-0.197744	3.65788
MRPS12	-0.069875	4.17408	ARHGI_HUMAN	-0.197735	0.464235
RAP1A	-0.069856	7.90615	PSME3_HUMAN	-0.197731	3.37692
LIX1L	-0.069847	4.3577	VPS4A_HUMAN	-0.197637	4.04349
TRIM44	-0.069818	4.42612	IMP2L_HUMAN	-0.19742	2.70686
PMM1	-0.069761	1.65433	FBXL6_HUMAN	-0.19742	3.25924
RENBP	-0.06976	4.48733	PLST_HUMAN	-0.197284	3.89267
RAP1GAP	-0.069748	5.71984	NF2IP_HUMAN	-0.197258	3.83781
ZFAND5	-0.069739	4.54353	BZW2_HUMAN	-0.196908	1.39797
PSMA3	-0.069695	4.36553	SPEE_HUMAN	-0.196769	5.13052
TECR	-0.069575	0.915831	GRPE1_HUMAN	-0.196218	0.599441
EEF1A2	-0.069522	1.07735	BTBDA_HUMAN	-0.196111	2.25769
RBSN	-0.069504	3.77884	CO4A_HUMAN	-0.196004	2.87777
NAA50	-0.06933	5.18135	R3HD1_HUMAN	-0.195897	2.16932
FABP7	-0.069241	2.64243	HABP4_HUMAN	-0.195728	0.310912
FSD1	-0.069235	5.00459	P52K_HUMAN	-0.195681	5.51843
HAUS6	-0.069181	4.37935	NHP2_HUMAN	-0.195582	2.60591
ASNSD1	-0.069172	4.10043	CDC27_HUMAN	-0.19545	2.3226
ABCE1	-0.069164	5.30188	A0A3B3IS55_HUMAN	-0.195375	0.8864
TNS3	-0.069101	0.533008	KLH11_HUMAN	-0.195289	3.61589
APIP	-0.069081	2.59852	TCPH_HUMAN	-0.195222	0.0385381
GTF3C5	-0.069072	1.16911	A0A087WZT3_HUMAN	-0.195151	2.3872
ANAPC2	-0.069069	0.959425	GGCT_HUMAN	-0.195078	3.75475
PRXL2B	-0.069044	5.50463	PPM1F_HUMAN	-0.195051	0.270792
SMG8	-0.068981	4.53332	FLNA_HUMAN	-0.194974	1.89373
TIMM10B	-0.068936	2.06809	LIMK2_HUMAN	-0.194901	0.720864
CAPZA2	-0.06893	0.161033	TBCC_HUMAN	-0.194583	4.68477
NSUN6	-0.068913	6.41269	TNS2_HUMAN	-0.194018	2.19172
SLC16A1	-0.068889	5.13924	ELP4_HUMAN	-0.194013	0.622301
VPS4B	-0.068758	2.33301	PFD2_HUMAN	-0.193782	2.05085
MYH9	-0.068741	3.51066	EFMT1_HUMAN	-0.193696	2.35413
ZC3H7A	-0.068731	3.1059	TTC38_HUMAN	-0.19336	0.323534
ARAP3	-0.068725	4.55881	UBAC1_HUMAN	-0.193308	0.056042
GPS1	-0.068668	3.26582	BAG2_HUMAN	-0.192821	1.6528
TRAF5	-0.068658	6.48216	RN126_HUMAN	-0.1925	2.25353
ATIC	-0.06862	5.63012	ARRB2_HUMAN	-0.192318	4.75168
MFSD12	-0.068587	5.31476	SUMO2_HUMAN	-0.192194	2.67989
POLR2M	-0.068582	2.91174	SNX5_HUMAN	-0.192108	3.53903
ADH5	-0.068541	2.50359	F1142_HUMAN	-0.192083	0.599566
BOD1	-0.068468	1.93658	CPSF5_HUMAN	-0.191945	0.845769
NIN	-0.068444	6.70856	HEM3_HUMAN	-0.191836	4.04167
ARPC5	-0.068408	4.33121	X6R4W8_HUMAN	-0.191368	1.58767
ARL6	-0.068381	2.51463	FUBP1_HUMAN	-0.19132	3.29644
TPPP	-0.068381	6.58259	GGNB2_HUMAN	-0.19093	3.07197
LYSMD1	-0.068345	2.68792	NSE2_HUMAN	-0.190902	2.42185
LACTB2	-0.06833	1.67571	EI24_HUMAN	-0.190884	1.88829
ATP5S	-0.068271	2.40789	SYAP1_HUMAN	-0.190791	2.20127
MAPK8	-0.068267	2.19768	TPC12_HUMAN	-0.19067	6.08263
ASF1A	-0.06826	6.21056	IMA3_HUMAN	-0.190641	0.386683
PSMF1	-0.06825	3.48038	CCD25_HUMAN	-0.190584	1.21341
USP42	-0.06824	1.13426	I3L0U5_HUMAN	-0.19034	2.00734
RPS15	-0.068177	3.03449	E5RJD8_HUMAN	-0.190273	5.17456
FBXL15	-0.068167	1.96624	ERF1_HUMAN	-0.190164	1.19628
FAM118A	-0.068146	4.96335	UBP10_HUMAN	-0.190126	1.24855
COMMD4	-0.068143	4.65375	PSMF1_HUMAN	-0.190006	1.73499
PPP1R37	-0.068059	4.9938	SHPK_HUMAN	-0.189931	2.37603
NCAPG	-0.067984	0.667966	EIF3K_HUMAN	-0.189639	0.986883
ATP6V1H	-0.067971	6.0479	N6MT1_HUMAN	-0.189613	3.50947
SNX29	-0.067902	3.0057	SESD1_HUMAN	-0.189446	1.78646
PPID	-0.067897	3.8203	COMDA_HUMAN	-0.189417	3.86414
CAPN1	-0.067845	2.95964	ADA15_HUMAN	-0.189298	5.40691
COX15	-0.067835	0.0940351	E9PN81_HUMAN	-0.189216	3.22607
ALYREF	-0.067785	1.47494	ZCHC4_HUMAN	-0.188893	2.61337
SLC25A16	-0.067772	4.78075	EIF3I_HUMAN	-0.188758	2.41724
KDM5B	-0.067735	2.25519	TRBP2_HUMAN	-0.188736	3.54713
LUC7L	-0.067667	3.65797	B1ALY0_HUMAN	-0.188103	1.2781
NCAPG2	-0.067664	3.36988	CNOT2_HUMAN	-0.188055	1.6677
ALG12	-0.067563	1.91888	BTBD1_HUMAN	-0.187729	3.11669
RRM2B	-0.06753	3.47203	ROR1_HUMAN	-0.187728	2.4602
IFT122	-0.067524	3.33033	NPAT_HUMAN	-0.187651	2.40652
SLBP	-0.067455	4.71418	PARD3_HUMAN	-0.187615	5.18752
COPS3	-0.067409	2.63019	RPAP1_HUMAN	-0.187507	0.283733
EZH2	-0.067351	0.0702436	C2CD3_HUMAN	-0.187411	2.94462
LCORL	-0.067299	0.162812	GOLM1_HUMAN	-0.187348	2.21636
POU3F1	-0.067282	5.33764	NANP_HUMAN	-0.187035	3.30826
PROSER2	-0.067264	2.41149	SPAG7_HUMAN	-0.186976	2.89073
IMP3	-0.067219	2.71257	PABP4_HUMAN	-0.186967	3.70017
SCAMP2	-0.067212	3.4213	T2EB_HUMAN	-0.186768	1.66714
TTC30B	-0.067197	3.08171	PTN12_HUMAN	-0.186687	2.2814
PDCD5	-0.067189	2.40098	CCDB1_HUMAN	-0.186422	2.16955
ORMDL2	-0.067151	5.54112	FAF1_HUMAN	-0.186151	2.47071
CBS	-0.067144	2.02992	DDX54_HUMAN	-0.186138	3.90423
ARF4	-0.067124	2.33218	CALD1_HUMAN	-0.18604	2.00282
44445	-0.067086	4.8726	PP16A_HUMAN	-0.18593	0.94655
PIGT	-0.066996	0.791661	TTPAL_HUMAN	-0.185887	4.03566
FOXO3	-0.066975	3.98089	SDHF3_HUMAN	-0.185832	1.98754
ANXA4	-0.066966	6.0456	ADAT1_HUMAN	-0.185755	3.30705
PEX11B	-0.066956	0.589798	NOL12_HUMAN	-0.185684	4.19662
GSTM4	-0.066911	4.8949	HEM1_HUMAN	-0.185464	4.1972
TMEM199	-0.066859	3.28814	RUFY1_HUMAN	-0.185399	2.23334
ASNA1	-0.066838	3.52092	TOP3A_HUMAN	-0.185302	1.49776
LTO1	-0.066809	2.22737	LCMT1_HUMAN	-0.185242	2.60114
HAGH	-0.066657	3.41512	UFO_HUMAN	-0.184853	0.296645
ZBTB40	-0.06663	3.29545	THOP1_HUMAN	-0.184804	3.73832
FLNB	-0.066607	4.58413	TARA_HUMAN	-0.184695	1.79623
LZTR1	-0.066576	3.8105	RED_HUMAN	-0.18456	2.25228
LRCH2	-0.066494	3.00528	VPS4B_HUMAN	-0.184423	4.02168
RAF1	-0.066483	5.30287	GATA_HUMAN	-0.184295	0.876718
GBF1	-0.066408	3.35973	UBE2B_HUMAN	-0.184127	2.17469
RMND5A	-0.066354	4.42146	SPRE_HUMAN	-0.184126	4.64988
NUDT9	-0.066345	5.03676	DFFA_HUMAN	-0.183765	3.29559
GLTP	-0.066323	2.50424	SMRD1_HUMAN	-0.183541	3.68769
SMTN	-0.066304	5.85131	ATF2_HUMAN	-0.183525	2.11821
RRAGC	-0.066271	5.90806	MED27_HUMAN	-0.183447	3.27557
PPT2	-0.066269	4.14531	SPAG1_HUMAN	-0.183391	2.15208
PPIA	-0.066244	1.2445	USMG5_HUMAN	-0.183165	4.11123
BUB1B	-0.066197	7.47795	EXOS9_HUMAN	-0.183098	3.32391
HSPB8	-0.065956	5.74905	NEK4_HUMAN	-0.182982	1.48888
LYPLA1	-0.065819	2.48526	ATX2L_HUMAN	-0.182977	3.25263
THOC7	-0.065809	0.142852	SR1IP_HUMAN	-0.182905	4.28852
NCS1	-0.065746	3.82668	BLMH_HUMAN	-0.182882	2.07406
SNUPN	-0.065655	2.01323	COMD7_HUMAN	-0.182872	0.958719
PGM1	-0.065637	6.30532	PUS7_HUMAN	-0.18287	2.32476
CKAP5	-0.065621	5.37207	RABEK_HUMAN	-0.182774	1.76237
NFRKB	-0.065612	2.05944	TYW5_HUMAN	-0.1827	2.45762
MARS2	-0.065592	2.33297	LIN37_HUMAN	-0.182366	1.55911
MSH2	-0.065448	2.9466	ZN143_HUMAN	-0.18235	2.4362
DPP3	-0.065433	0.240404	TTI1_HUMAN	-0.182199	5.00607
METTL26	-0.06522	2.73518	PSDE_HUMAN	-0.182069	3.22527
COMMD10	-0.065137	1.65591	S43A3_HUMAN	-0.182021	2.6856
ITPRIPL2	-0.065117	3.93875	G3BP2_HUMAN	-0.181818	1.72314
PTPN9	-0.065097	3.12617	CNBP_HUMAN	-0.181815	4.63747
C1QBP	-0.065048	4.84211	PGP_HUMAN	-0.181659	2.63644
AMACR	-0.065031	3.82301	AAKG1_HUMAN	-0.181647	1.66801
TXNDC17	-0.064995	6.09798	MOB3B_HUMAN	-0.181607	4.33684
UNC119B	-0.064942	4.83327	LZIC_HUMAN	-0.181571	2.35524
H3F3A	-0.064753	1.04334	RBM28_HUMAN	-0.181524	1.03251
ADO	-0.064752	3.00485	IF2G_HUMAN	-0.181305	1.28981
PLIN3	-0.064731	0.743405	PAIRB_HUMAN	-0.181268	2.02827
PTPN14	-0.0647	3.02677	HIRP3_HUMAN	-0.180989	1.86087
EPS15	-0.064677	6.89411	IMA7_HUMAN	-0.180975	2.15971
CNDP2	-0.064662	5.29854	SRA1_HUMAN	-0.18088	1.83265
CRIM1	-0.064579	7.37566	TMA7_HUMAN	-0.180783	1.77872
CENPO	-0.064549	4.07816	RABE1_HUMAN	-0.180545	0.171494
ANKRD28	-0.064512	7.97068	H0YC42_HUMAN	-0.180397	2.41599
UCHL3	-0.0645	1.90976	MLXIP_HUMAN	-0.180204	0.847486
IPO9	-0.064483	3.63307	M1IP1_HUMAN	-0.180125	4.61377
TENT2	-0.064455	1.66453	TCF7_HUMAN	-0.179902	2.13863
TUT4	-0.064436	0.342543	ERF_HUMAN	-0.179811	2.88276
FKBP7	-0.064427	3.56089	IMDH2_HUMAN	-0.179733	0.525741
PLA2G4A	-0.064375	5.09806	PDLI1_HUMAN	-0.179438	2.42064
ZNF706	-0.064368	1.70491	PSD13_HUMAN	-0.179399	4.62601
ASB9	-0.064127	0.06711	PURA_HUMAN	-0.179289	1.66528
GGH	-0.064026	6.1954	6PGL_HUMAN	-0.179269	1.61148
MAP3K1	-0.063986	1.24717	UBQL1_HUMAN	-0.179085	3.04718
TRIM65	-0.063953	3.41617	MAFG_HUMAN	-0.178966	3.69597
ZNF511-PRAP1	-0.063919	2.05228	H7BY64_HUMAN	-0.178899	0.699881
MAPK1	-0.063903	6.48168	ZN639_HUMAN	-0.178847	3.07235
ZCCHC8	-0.063894	3.07209	ABT1_HUMAN	-0.178762	2.00818
SSU72	-0.063849	0.195332	M0QXA7_HUMAN	-0.17852	0.684267
RNF13	-0.063778	3.28214	BMS1_HUMAN	-0.178464	3.13156
USO1	-0.063749	5.21892	EF1A1_HUMAN	-0.178405	2.66147
IPO7	-0.063721	4.51888	CHM4B_HUMAN	-0.178289	1.55062
UBQLN2	-0.063715	3.33998	PDC10_HUMAN	-0.178281	3.74841
KHSRP	-0.063682	1.27499	PLPP_HUMAN	-0.178147	4.80021
ARHGAP1	-0.063669	0.838558	RS25_HUMAN	-0.178098	5.43845
HELZ2	-0.063667	2.72814	UBP13_HUMAN	-0.178016	1.70468
KLHL26	-0.063574	6.06022	E7EWW9_HUMAN	-0.177995	3.84369
PITPNC1	-0.063561	7.62744	ANM3_HUMAN	-0.177619	2.2613
CUTC	-0.063532	1.16194	PR14L_HUMAN	-0.177565	0.386911
HNRNPLL	-0.063467	2.14507	J3QK89_HUMAN	-0.177556	1.43619
RPL18	-0.063354	0.150083	ARP5_HUMAN	-0.17752	3.97205
MELK	-0.063324	6.14054	TRIPB_HUMAN	-0.177506	0.301735
ZNF16	-0.063249	0.907693	CPIN1_HUMAN	-0.177121	1.20329
PVR	-0.063233	1.52538	PP1A_HUMAN	-0.177098	2.87472
BPNT1	-0.063229	0.635511	CGBP1_HUMAN	-0.176996	3.32156
STK24	-0.063198	0.59597	SYYC_HUMAN	-0.176862	0.218176
PPT1	-0.063013	4.20896	J3KNF5_HUMAN	-0.176715	4.83309
TDRD7	-0.062998	8.13075	AN32B_HUMAN	-0.176635	0.593222
PECR	-0.062992	3.67861	HMGX3_HUMAN	-0.176565	2.22631
CCDC58	-0.062916	0.941199	KAT8_HUMAN	-0.176383	5.53264
MCEE	-0.062854	3.77204	GEMI5_HUMAN	-0.176368	2.38782
MBNL1	-0.062829	2.16673	ATG4B_HUMAN	-0.17636	0.750186
PDCD10	-0.062828	0.879834	EXOS3_HUMAN	-0.176275	1.94637
TBC1D2B	-0.062798	5.9099	SIM12_HUMAN	-0.17627	0.910219
PJA2	-0.06278	4.36248	MX2_HUMAN	-0.176143	1.2152
FAM111B	-0.062708	1.00348	NUD15_HUMAN	-0.176129	3.41445
CCP110	-0.062692	3.8048	GSTCD_HUMAN	-0.176038	1.33204
NGDN	-0.062558	0.794114	NUFP2_HUMAN	-0.176035	1.68128
DEF6	-0.062543	7.09237	UAP1L_HUMAN	-0.175989	1.8799
NPTN	-0.06254	2.83265	RL15_HUMAN	-0.175775	4.82151
PPIE	-0.062495	0.0103013	GLD2_HUMAN	-0.175413	3.48552
PPP2R1A	-0.06247	1.65029	SSA27_HUMAN	-0.175404	2.12331
ISG20L2	-0.062431	4.53349	5NT3B_HUMAN	-0.175376	3.8509
SMG7	-0.062345	2.3826	ACTS_HUMAN	-0.175342	2.3027
AP5M1	-0.062286	3.26033	UBP4_HUMAN	-0.175329	0.482571
PCBP1	-0.062173	4.07622	LPXN_HUMAN	-0.175251	0.791023
APBB2	-0.062052	4.78523	DI3L2_HUMAN	-0.174968	2.00501
ADK	-0.062043	3.80603	NS1BP_HUMAN	-0.174799	2.39305
TTLL12	-0.062036	5.71474	PICAL_HUMAN	-0.174719	2.75707
PPP1R13B	-0.061945	0.121147	BRE1B_HUMAN	-0.174632	6.85184
RBMX	-0.061901	1.33089	PHC1_HUMAN	-0.174428	1.11284
ATG13	-0.061861	3.56158	RBL1_HUMAN	-0.174333	3.39297
SLC25A13	-0.06183	7.47451	AP4B1_HUMAN	-0.174282	1.09849
DENR	-0.061793	1.05783	MCM2_HUMAN	-0.174277	2.52639
OGFR	-0.061761	3.29232	DUS11_HUMAN	-0.174167	3.2514
ZWILCH	-0.061733	1.155	DNJB1_HUMAN	-0.174161	3.00397
HIST1H1B	-0.061703	0.208565	MED30_HUMAN	-0.173967	2.33381
EML4	-0.061695	5.50635	TCPZ_HUMAN	-0.173952	0.211986
YWHAH	-0.061671	3.80161	ELL_HUMAN	-0.173872	1.55271
WDR4	-0.061633	0.592187	BRAP_HUMAN	-0.173857	0.493204
FEM1A	-0.061553	2.48316	CC167_HUMAN	-0.173682	3.25594
RNPEP	-0.061553	2.68237	TRM5_HUMAN	-0.173677	0.707765
C8orf59	-0.061517	0.261968	TF3B_HUMAN	-0.173669	3.36007
RAB30	-0.061439	2.49329	DJC17_HUMAN	-0.173639	0.19941
DUSP12	-0.061435	4.6513	WDR35_HUMAN	-0.173542	2.46965
SHARPIN	-0.061431	1.22541	CA122_HUMAN	-0.173286	0.107531
ACTA1	-0.061407	0.218176	CASP3_HUMAN	-0.173107	2.05772
MTHFSD	-0.061363	3.6821	CRTC1_HUMAN	-0.172931	2.01808
MTR	-0.061327	4.73009	LRRC7_HUMAN	-0.172913	1.62035
RPP25L	-0.061311	5.83728	U119A_HUMAN	-0.17278	3.56486
RNF114	-0.061305	3.1062	SNF8_HUMAN	-0.172744	3.83158
RPS10	-0.061261	0.279057	BAG5_HUMAN	-0.172663	3.5869
TRMT2B	-0.06117	2.67007	CEP44_HUMAN	-0.172544	3.0327
E4F1	-0.061113	1.74916	RRP7A_HUMAN	-0.17253	3.53447
NAGK	-0.060964	4.57022	RBP1_HUMAN	-0.17251	1.81504
PGM2L1	-0.060957	3.79896	SNAPN_HUMAN	-0.172448	3.79184
MACROD1	-0.060956	3.08307	AFTIN_HUMAN	-0.172278	2.31913
CASP10	-0.060912	5.24207	AATC_HUMAN	-0.172148	1.98994
ATAT1	-0.060911	2.12509	T3HPD_HUMAN	-0.172002	1.46984
DPH2	-0.06082	4.40622	SRP19_HUMAN	-0.171886	3.74155
UBQLN4	-0.060803	5.77456	F10A1_HUMAN	-0.17181	2.7829
ZFYVE26	-0.060802	5.59109	RTRAF_HUMAN	-0.171743	2.07589
DDX11	-0.060799	0.561732	NDUA8_HUMAN	-0.171637	1.10543
DERA	-0.060725	0.768589	Q5SRQ6_HUMAN	-0.171443	1.96821
THOP1	-0.060714	4.98722	FA98C_HUMAN	-0.17136	3.34676
DCTN4	-0.060695	0.542715	A0A0A0MQU4_HUMAN	-0.171188	1.81933
PRMT3	-0.060627	2.74713	LACB2_HUMAN	-0.171012	0.361084
PCNA	-0.060582	0.451392	LORF1_HUMAN	-0.170984	1.02046
DVL2	-0.060549	1.37592	NDC1_HUMAN	-0.170735	0.574027
DRG2	-0.060544	3.55849	MED15_HUMAN	-0.1707	2.00153
ARGLU1	-0.060504	2.23332	ST32B_HUMAN	-0.170597	2.42397
ATP6V0A2	-0.06046	3.84191	CFA36_HUMAN	-0.170483	4.1237
SYNJ2	-0.060437	5.57389	SURF6_HUMAN	-0.170406	0.345956
SKA1	-0.060408	4.79075	THUM3_HUMAN	-0.170312	2.9728
R3HCC1L	-0.060407	4.47186	COPT1_HUMAN	-0.170218	0.561044
PTGR2	-0.060404	3.30712	J3KPS0_HUMAN	-0.170059	4.15567
RBBP7	-0.060289	3.47658	MITD1_HUMAN	-0.169929	3.78839
LAMP2	-0.060239	3.00471	BCCIP_HUMAN	-0.169915	2.07124
SMARCC1	-0.060229	0.0975037	CT027_HUMAN	-0.169786	2.17501
RRAGB	-0.060213	4.44247	MK08_HUMAN	-0.169579	2.14502
FOXRED2	-0.060208	4.57199	NOL6_HUMAN	-0.169448	1.84572
MAPKAPK3	-0.060138	3.13942	FA83G_HUMAN	-0.169394	3.21552
GNPDA2	-0.060114	4.21179	A0A0X1KG68_HUMAN	-0.168964	3.82403
CTNNB1	-0.060057	6.3699	SPF30_HUMAN	-0.168883	1.72751
LIMA1	-0.060017	7.04074	MTEF1_HUMAN	-0.168843	3.8656
ZCCHC3	-0.060004	3.61259	VP37A_HUMAN	-0.168748	0.868086
REPS2	-0.059937	6.14772	RNF12_HUMAN	-0.168669	2.83837
ATP6V1D	-0.0599	6.28336	PSA1_HUMAN	-0.168649	0.440717
FAM117B	-0.059824	1.93149	EIFCL_HUMAN	-0.168566	1.7163
INTS9	-0.059802	2.00031	ARP6_HUMAN	-0.168241	1.98987
RNF2	-0.059793	1.60773	LSM12_HUMAN	-0.168178	1.50632
NUP210	-0.059787	4.68497	CP072_HUMAN	-0.168175	5.55353
HBD	-0.059704	5.42478	RLP24_HUMAN	-0.168169	2.25626
ATM	-0.059686	6.07205	DRG1_HUMAN	-0.168141	4.0913
PNKD	-0.059665	1.61879	LAS1L_HUMAN	-0.168036	2.85483
RPL30	-0.059618	0.0773028	H0Y2P9_HUMAN	-0.167957	1.36904
CHEK1	-0.059617	1.41872	WDR62_HUMAN	-0.167873	5.09178
CHEK2	-0.059561	5.71711	TBCE_HUMAN	-0.167838	2.63501
UGDH	-0.059501	4.55749	EAF1_HUMAN	-0.167574	2.95017
UBE2H	-0.059467	2.13201	NUP54_HUMAN	-0.167559	1.30476
PFKL	-0.059429	5.74852	ZFAN3_HUMAN	-0.167524	2.93994
RBM19	-0.059389	5.79802	IF4H_HUMAN	-0.167425	1.38659
HTT	-0.059365	4.82071	TRXR1_HUMAN	-0.167381	1.41275
TBC1D9B	-0.059188	1.5292	LS14A_HUMAN	-0.167267	2.39163
FEN1	-0.05918	0.226751	DNJC9_HUMAN	-0.167057	1.06209
IPO5	-0.059081	3.1699	UB2D1_HUMAN	-0.167038	1.32829
MCTS1	-0.05907	3.04171	STX12_HUMAN	-0.167022	5.48486
ATP5MD	-0.059002	4.33126	HXC9_HUMAN	-0.166828	6.19342
TBCE	-0.058994	2.5099	TRFE_HUMAN	-0.166746	2.54804
CLPTM1	-0.058986	2.65875	A0A3B3IRW6_HUMAN	-0.166707	1.20222
TRMT61A	-0.058963	2.73776	ZFHX4_HUMAN	-0.166676	2.49417
FKBP4	-0.058945	3.32715	F118A_HUMAN	-0.166648	3.24978
CAP2	-0.058909	5.81263	GABPA_HUMAN	-0.166542	4.28014
HADH	-0.058851	3.67428	AIMP2_HUMAN	-0.166507	3.54258
LRRC20	-0.058844	2.69823	K7EJ20_HUMAN	-0.166458	1.99444
MCRIP1	-0.058719	2.24364	ATF7_HUMAN	-0.165809	3.45677
CFAP97	-0.058657	0.503558	RFT1_HUMAN	-0.165802	4.50526
CENPU	-0.058622	2.90261	DDX47_HUMAN	-0.165606	3.07184
RTRAF	-0.058585	0.209802	ZBTB9_HUMAN	-0.165534	2.45866
C17orf53	-0.058514	0.122171	NUCKS_HUMAN	-0.16541	3.09208
ATF1	-0.058498	2.51877	CSN7B_HUMAN	-0.16534	2.73078
PSMD11	-0.058494	1.74934	SIA7C_HUMAN	-0.16528	0.112498
ANXA6	-0.058447	4.82183	A0A1B0GVL4_HUMAN	-0.165258	2.76936
SLC26A2	-0.05842	6.93285	LRWD1_HUMAN	-0.165185	2.10174
SMAD4	-0.058418	3.36047	A0A0D9SF53_HUMAN	-0.16493	3.76613
MMS19	-0.058406	0.856302	RUVB1_HUMAN	-0.164787	1.4673
TRA2B	-0.05839	0.496301	E7EX17_HUMAN	-0.164759	4.17663
MSTO1	-0.058345	0.53247	B7ZC38_HUMAN	-0.164699	0.272512
ACTN1	-0.058239	5.96765	DSN1_HUMAN	-0.164648	4.26743
CHCHD1	-0.058182	4.46165	OTUD4_HUMAN	-0.16453	1.53117
SHMT1	-0.058137	3.74834	Q96II5_HUMAN	-0.164527	2.46393
DROSHA	-0.058114	1.70918	CK068_HUMAN	-0.164431	3.44518
EED	-0.05796	4.60878	SMCE1_HUMAN	-0.164299	3.16179
GADD45GIP1	-0.05794	0.750199	PP6R1_HUMAN	-0.164261	5.5485
SDF4	-0.057925	6.91193	TELO2_HUMAN	-0.164258	0.322324
MLKL	-0.05792	5.90067	NUBP1_HUMAN	-0.164247	4.023
TTI1	-0.057917	5.01446	TCPD_HUMAN	-0.164205	2.06276
S100A11	-0.057888	2.19804	HGS_HUMAN	-0.164132	5.67688
FN3KRP	-0.057788	3.19944	E9PL17_HUMAN	-0.163998	3.3057
CDCA2	-0.057768	4.8917	EF1D_HUMAN	-0.163985	3.49822
SOS2	-0.057731	3.19191	N4BP1_HUMAN	-0.163984	4.37639
MOB1B	-0.057725	4.82382	NDK8_HUMAN	-0.163914	2.91482
MFF	-0.057719	6.00146	ARAP1_HUMAN	-0.163723	1.88484
SAMHD1	-0.05771	6.06171	CAN15_HUMAN	-0.163667	2.99244
SYNCRIP	-0.057708	2.90828	P66A_HUMAN	-0.163365	0.69193
FGFR1OP2	-0.057585	0.0124857	YTHD1_HUMAN	-0.163348	0.0205386
SNAP29	-0.057551	5.47678	EXOS6_HUMAN	-0.163326	4.95124
AIFM2	-0.057545	3.86269	A0A3B3IRV1_HUMAN	-0.163301	3.19028
BRD2	-0.057508	3.68907	XRN2_HUMAN	-0.163237	1.17379
SNX5	-0.05748	5.97469	TAGL2_HUMAN	-0.163219	2.13189
NKX2-5	-0.05731	3.26783	CG025_HUMAN	-0.163189	1.96335
ASAP2	-0.05731	4.99584	AHSA1_HUMAN	-0.16291	4.27683
HCFC2	-0.05728	3.24149	ZN330_HUMAN	-0.162888	1.30976
RILPL1	-0.057244	2.17028	MGME1_HUMAN	-0.162762	6.41206
KIF18A	-0.057221	3.51227	RCAS1_HUMAN	-0.162486	3.04439
RXRB	-0.057157	0.112371	KLH13_HUMAN	-0.162427	2.24235
ZW10	-0.057147	4.27785	KBTB6_HUMAN	-0.16215	1.70977
RYDEN	-0.057133	0.598903	TRM1_HUMAN	-0.162096	0.954396
PFAS	-0.057074	7.53837	CTGF_HUMAN	-0.161919	2.5492
SGTA	-0.05703	4.11894	CDC37_HUMAN	-0.161648	6.2794
BRD8	-0.057016	1.19645	RS8_HUMAN	-0.161625	4.41471
CAMSAP2	-0.057013	3.55069	Q5LJA9_HUMAN	-0.161621	4.29532
CRIPT	-0.056892	2.37957	NGDN_HUMAN	-0.161534	1.66716
BRMS1L	-0.056851	4.19777	PRS7_HUMAN	-0.161512	5.25758
POLR2H	-0.05683	0.406573	CAB39_HUMAN	-0.16146	4.2155
PEX26	-0.056784	2.21801	PLIN4_HUMAN	-0.161351	2.48372
DNMT1	-0.056653	3.73688	H0YKD8_HUMAN	-0.161303	2.61437
HSP90AB1	-0.056633	3.41822	CSN2_HUMAN	-0.161277	0.774554
ENY2	-0.056553	3.07083	LYPA1_HUMAN	-0.161275	4.09397
AAGAB	-0.056547	3.57045	AIMP1_HUMAN	-0.16121	2.06185
UHRF1	-0.056516	2.49962	SMC4_HUMAN	-0.161088	1.02337
PHLPP1	-0.056366	4.87643	DCP1B_HUMAN	-0.161081	3.54206
MYBL2	-0.056241	5.28956	B0YIW6_HUMAN	-0.161019	0.0888936
MSN	-0.056227	3.90568	A0A0J9YX62_HUMAN	-0.160981	4.09419
BCL2L11	-0.056209	3.00508	YBOX1_HUMAN	-0.16098	1.89027
JMY	-0.056124	3.25087	ZN580_HUMAN	-0.160863	0.68609
KHDC4	-0.056106	1.0835	TTI2_HUMAN	-0.160815	0.371117
IMPA1	-0.056001	5.9235	IF2B1_HUMAN	-0.160802	1.78119
PDXP	-0.055983	4.94816	TTC27_HUMAN	-0.16079	0.403916
SNX1	-0.055913	2.97775	TADA3_HUMAN	-0.160632	2.67535
RIOK3	-0.055911	4.37784	WASH2_HUMAN	-0.160612	1.45619
EPC2	-0.055855	1.33854	PUR9_HUMAN	-0.16053	1.77014
XPO5	-0.05583	5.1683	DCNL4_HUMAN	-0.160411	1.22977
MSI2	-0.055792	5.39785	H7C426_HUMAN	-0.16038	5.04654
UQCRB	-0.055763	0.891898	A0A024R644_HUMAN	-0.160294	2.94971
FBXL18	-0.055684	5.40111	NAA30_HUMAN	-0.160225	3.51299
UBP1	-0.055623	0.927888	SCRN3_HUMAN	-0.160144	0.191541
TIMELESS	-0.055592	3.06802	NADAP_HUMAN	-0.160076	0.12647
ADI1	-0.055533	2.96736	SMAG2_HUMAN	-0.160026	3.46752
CAD	-0.055485	5.49476	DYM_HUMAN	-0.16002	2.37268
WDR34	-0.055468	0.973869	NEDD1_HUMAN	-0.159939	2.30969
CSE1L	-0.055466	4.40628	NCKX5_HUMAN	-0.159881	1.53156
EEF1A1	-0.055456	0.183564	TYSD1_HUMAN	-0.159606	1.32798
NT5C3B	-0.055427	4.90375	NDOR1_HUMAN	-0.159567	2.0616
BRSK1	-0.055304	4.78253	RAB6A_HUMAN	-0.159316	2.12899
SSH2	-0.055273	3.74015	UB2L6_HUMAN	-0.159117	1.83192
PPFIBP2	-0.055273	6.50645	KPB2_HUMAN	-0.15902	0.729855
MFSD4B	-0.055249	1.3283	RHEB_HUMAN	-0.159011	2.73958
STXBP4	-0.055193	2.83696	CPSF3_HUMAN	-0.15893	2.41338
MCC	-0.055183	3.86381	STRN4_HUMAN	-0.158868	4.08149
PUM1	-0.055143	1.22407	TRI13_HUMAN	-0.158746	0.0250112
EPS15L1	-0.055138	1.45851	SEPT9_HUMAN	-0.158745	2.94476
CUL1	-0.055127	2.90135	CP110_HUMAN	-0.15874	3.75711
SIAE	-0.055119	0.154937	DUS12_HUMAN	-0.158608	2.58722
ICA1	-0.055069	5.89201	GLRX2_HUMAN	-0.15857	2.62115
PMS2	-0.055058	2.31285	UB2R2_HUMAN	-0.158542	0.0854881
GMEB2	-0.055053	0.482588	RAF1_HUMAN	-0.158523	1.49829
CLK3	-0.05503	0.413172	B0QY89_HUMAN	-0.158336	5.02636
RBBP4	-0.054968	1.67876	GEMI6_HUMAN	-0.1582	3.09746
POLDIP2	-0.054952	2.20206	RS14_HUMAN	-0.158196	2.51236
MRPL57	-0.054937	1.27619	F168A_HUMAN	-0.157971	2.72913
COL9A3	-0.054927	8.89635	CDC73_HUMAN	-0.157782	1.91774
PGM5	-0.054899	6.58879	DDHD2_HUMAN	-0.157731	2.33588
SH3GL1	-0.054893	3.76395	GGPPS_HUMAN	-0.157686	2.87112
AFTPH	-0.05484	1.73245	ULA1_HUMAN	-0.157579	5.1477
DCUN1D1	-0.054723	5.87013	PSMD7_HUMAN	-0.157405	0.802667
PRKAR1B	-0.054705	4.34326	ITPA_HUMAN	-0.157357	3.54124
MYH10	-0.054599	6.35835	MPP10_HUMAN	-0.157242	2.77305
ACOT2	-0.054593	1.27283	UBL4A_HUMAN	-0.157125	2.31783
SMARCD2	-0.054549	4.00188	H7C1E4_HUMAN	-0.156658	3.02707
RFT1	-0.054497	2.97418	A0A0A6YY92_HUMAN	-0.156636	4.25619
PPP1R9A	-0.05445	6.94611	SEPT7_HUMAN	-0.156441	3.46032
PAGE5	-0.054443	4.70154	ZN646_HUMAN	-0.156441	4.69776
TRIM28	-0.054386	4.44338	TOM22_HUMAN	-0.156383	2.16837
TNPO3	-0.054332	1.24234	ZN444_HUMAN	-0.15605	2.51314
GPI	-0.054324	0.302975	XPO5_HUMAN	-0.156042	1.56306
VPS28	-0.05432	3.93439	EPHA2_HUMAN	-0.155839	0.354334
SRSF9	-0.054308	0.672249	ADK_HUMAN	-0.155711	3.13966
TXNRD1	-0.054295	4.04278	TOM5_HUMAN	-0.155498	5.20285
FAM136A	-0.054255	2.96156	RL1D1_HUMAN	-0.155464	5.6152
TRIM26	-0.054247	7.1712	OSB11_HUMAN	-0.155455	0.64218
CLTA	-0.054113	4.05822	OFD1_HUMAN	-0.155387	1.82051
NEK9	-0.054108	5.45647	DDX52_HUMAN	-0.155319	2.13691
EIF4A2	-0.054033	3.22555	M0R128_HUMAN	-0.155196	2.51063
TAF11	-0.053993	0.770428	SIM20_HUMAN	-0.155076	5.27146
ARFGAP1	-0.053969	3.16041	J3KQE5_HUMAN	-0.155038	1.88488
ZNF622	-0.053914	4.58385	NCDN_HUMAN	-0.154968	2.11804
PPME1	-0.053896	6.88656	RACK1_HUMAN	-0.154889	3.86158
SLC38A7	-0.05374	4.41529	IFT22_HUMAN	-0.154863	0.235615
PSMA7	-0.053735	1.00239	A0A0C4DFN3_HUMAN	-0.154766	1.81592
TJP2	-0.053658	6.60538	J3KQ32_HUMAN	-0.15471	4.01254
KYAT1	-0.053542	3.52612	RRS1_HUMAN	-0.154592	0.966817
PGRMC1	-0.053514	3.64203	FANCA_HUMAN	-0.154289	3.19346
MAP7D1	-0.053512	1.97275	PSMD9_HUMAN	-0.154248	3.71163
ASTE1	-0.053413	2.93979	ICE2_HUMAN	-0.154019	0.0239919
RALGPS2	-0.05329	5.86622	GLRX3_HUMAN	-0.15389	3.078
KIF2C	-0.053248	6.20758	KLH26_HUMAN	-0.153854	0.0196153
SPR	-0.053203	4.11998	RUVB2_HUMAN	-0.153848	3.0354
KARS	-0.053151	5.43374	SIX5_HUMAN	-0.153838	2.94895
UFC1	-0.053134	1.41529	ZN770_HUMAN	-0.153715	4.45428
DDX1	-0.052874	1.09591	CYBP_HUMAN	-0.153648	3.0254
MAST2	-0.052871	0.321221	ECHD1_HUMAN	-0.153644	3.94528
CCDC97	-0.052813	2.9119	EI2BG_HUMAN	-0.153633	3.96307
GAPDH	-0.05272	1.69834	IF1AX_HUMAN	-0.153629	3.7924
MIOS	-0.052707	0.310808	EIF3A_HUMAN	-0.153585	4.06109
EIF4E	-0.0527	4.69177	OTU1_HUMAN	-0.153555	3.61171
PQLC1	-0.052693	6.11061	H7BY10_HUMAN	-0.153427	0.0311233
ELP3	-0.05256	4.56521	E9PG19_HUMAN	-0.153275	3.09151
CFAP20	-0.052498	3.31734	FA49B_HUMAN	-0.153257	2.49287
ZNF330	-0.052433	0.337901	COX7C_HUMAN	-0.153174	0.633036
TOM1L1	-0.052325	4.92354	PCBP1_HUMAN	-0.153116	0.553607
RPUSD4	-0.052294	2.50803	RENT1_HUMAN	-0.153091	2.57351
CIAPIN1	-0.052274	4.44463	CSK21_HUMAN	-0.153086	3.01093
MAP2K1	-0.052245	4.20519	G3V1A6_HUMAN	-0.15305	2.80645
SAE1	-0.052239	0.702279	RBG1L_HUMAN	-0.152924	1.74553
STAG1	-0.052216	4.97977	A0A2R8YH03_HUMAN	-0.152922	2.62887
PDCD2L	-0.052131	1.78947	ATG3_HUMAN	-0.15288	4.28068
LRRFIP2	-0.052098	4.10864	IFT56_HUMAN	-0.152341	2.90925
PISD	-0.052084	1.8849	TP4AP_HUMAN	-0.152171	4.87272
BTF3	-0.052077	3.47187	MED26_HUMAN	-0.152138	3.9564
UBA1	-0.052062	4.34381	SPNDC_HUMAN	-0.152085	1.57447
PYGL	-0.051983	4.06793	GAMT_HUMAN	-0.151871	2.62639
EPS8	-0.051967	3.59998	COX7R_HUMAN	-0.151833	0.994067
CSRP2	-0.051964	3.34294	RPF2_HUMAN	-0.151792	1.12661
ATP6V1A	-0.051958	5.67822	SH3L2_HUMAN	-0.151611	1.14137
TUBB6	-0.051929	5.66739	CAVN3_HUMAN	-0.15154	3.11261
RSU1	-0.051898	4.58374	MYG1_HUMAN	-0.15153	2.42545
INO80C	-0.05187	0.295877	BRI3B_HUMAN	-0.151395	3.57728
CORO7	-0.051796	8.35809	A0A2R8Y851_HUMAN	-0.151322	5.06382
PPIH	-0.051757	3.55058	SYHC_HUMAN	-0.151222	6.02399
CNOT2	-0.051753	0.387556	PRS6A_HUMAN	-0.151177	0.489933
PTPN23	-0.051737	4.78785	GEPH_HUMAN	-0.150939	1.3613
GFPT1	-0.051711	2.25348	SYMC_HUMAN	-0.150903	1.32341
0	-0.051666	0.217744	GDIB_HUMAN	-0.150899	1.13454
URB2	-0.051665	2.64931	VP33A_HUMAN	-0.150873	0.180081
EIF4ENIF1	-0.051663	5.35736	GEMI4_HUMAN	-0.150691	1.59432
INHBA	-0.051648	7.16966	PTN2_HUMAN	-0.150686	0.179121
ANP32E	-0.051644	0.963198	SYNC_HUMAN	-0.150679	0.57726
VAC14	-0.051613	0.465322	NOP16_HUMAN	-0.150642	5.07457
ESPL1	-0.05161	5.03329	A0A2R8Y6A4_HUMAN	-0.150555	2.76727
BNIP1	-0.051445	1.86943	IPRI_HUMAN	-0.150554	3.7999
MYO18A	-0.051427	4.52995	BL1S4_HUMAN	-0.15045	3.83321
PASK	-0.051409	7.6176	WDR75_HUMAN	-0.150437	5.9298
PRIM1	-0.051389	3.19084	F6S314_HUMAN	-0.150236	2.49943
FAM50A	-0.051372	3.67324	ZN362_HUMAN	-0.150217	1.83983
NDUFS6	-0.051316	2.37242	MD2BP_HUMAN	-0.150212	3.40762
ZNRF1	-0.05131	0.978069	TRI26_HUMAN	-0.150169	3.55018
KXD1	-0.051046	2.3697	TRAF5_HUMAN	-0.150165	5.14544
MON2	-0.051017	3.56324	TTC1_HUMAN	-0.150092	2.21187
PPP2R2A	-0.050932	0.132896	PSMD8_HUMAN	-0.14967	2.56388
IRF3	-0.050884	3.55839	A0A0U1RRM6_HUMAN	-0.149602	0.448556
ARMC9	-0.050876	5.65093	T2FA_HUMAN	-0.149475	3.65809
IRGQ	-0.050755	1.86869	CNO10_HUMAN	-0.149419	0.871196
RPS18	-0.050748	3.47936	PCID2_HUMAN	-0.149357	1.38395
SNRPD2	-0.050742	1.08108	ANR16_HUMAN	-0.149221	2.59767
ABI1	-0.050725	5.16216	ORC2_HUMAN	-0.149167	4.46178
BUB3	-0.050695	0.328985	ZNT7_HUMAN	-0.148965	1.15128
SARS	-0.050681	2.9183	A0A0A0MR51_HUMAN	-0.148837	2.78074
SMNDC1	-0.050681	2.01196	NEIL2_HUMAN	-0.148782	1.5999
PRPF4	-0.050672	1.44901	GRPE2_HUMAN	-0.14877	0.0226394
PRPF18	-0.05066	0.200165	S23IP_HUMAN	-0.148612	4.03109
CASKIN2	-0.050605	3.33644	GLE1_HUMAN	-0.148442	4.60205
SDSL	-0.0506	1.30035	T22D2_HUMAN	-0.148251	3.38216
RNF170	-0.050572	3.55048	DNJC8_HUMAN	-0.148028	0.595823
ATXN2L	-0.050568	1.98017	PPIH_HUMAN	-0.147951	2.21006
CEBPZ	-0.050563	4.21473	J3KPT4_HUMAN	-0.147861	1.48682
SYTL2	-0.050498	5.80452	LYRM7_HUMAN	-0.147636	2.97772
EIF4G1	-0.050415	5.23044	HNRPQ_HUMAN	-0.147577	0.145227
EXOC7	-0.05041	3.09497	GMEB2_HUMAN	-0.147245	4.33722
BRCC3	-0.050409	2.38032	R4GMX3_HUMAN	-0.147236	2.60901
RABGAP1	-0.050377	2.02953	RFC5_HUMAN	-0.146889	4.07479
MTHFD1	-0.050356	1.90279	HS71L_HUMAN	-0.146867	3.96366
MRPS7	-0.050344	2.01215	SAHH_HUMAN	-0.146778	1.86975
NUFIP1	-0.050312	2.11156	R3HCL_HUMAN	-0.146766	2.84922
LONRF2	-0.050287	3.04326	E7EMB3_HUMAN	-0.146528	2.48208
PIP4K2A	-0.050275	5.63254	SP14L_HUMAN	-0.146465	3.66106
XPNPEP1	-0.05026	7.79412	TRIR_HUMAN	-0.146325	3.46433
CCDC43	-0.05024	5.32879	J3KPJ3_HUMAN	-0.146125	1.40053
HSPBAP1	-0.050226	4.0371	RIC8A_HUMAN	-0.146109	1.68306
CLSPN	-0.050174	4.9674	CD2B2_HUMAN	-0.146088	1.9565
EIF3F	-0.050165	3.08338	STX18_HUMAN	-0.145809	4.6128
GTF2F1	-0.050085	1.35895	STK24_HUMAN	-0.145794	1.71957
CCDC124	-0.049977	4.34268	IMA5_HUMAN	-0.145737	0.418266
TOPBP1	-0.049931	2.65677	ZN281_HUMAN	-0.145648	0.990223
UBA2	-0.049918	3.24095	UBP38_HUMAN	-0.145472	1.45963
PICALM	-0.049904	3.08247	NOG1_HUMAN	-0.145357	3.85262
LSM14A	-0.049874	0.924572	SH3K1_HUMAN	-0.145307	4.08915
PITHD1	-0.049868	3.88614	GGYF1_HUMAN	-0.145287	2.956
RPA1	-0.049843	2.75423	YETS4_HUMAN	-0.145179	2.29436
CIAO1	-0.04984	0.593552	UBC12_HUMAN	-0.145152	0.304113
EXOC5	-0.04983	2.90314	THA11_HUMAN	-0.14513	4.34996
FBXO22	-0.049813	2.4785	G3XAA4_HUMAN	-0.145018	0.0609604
FAM111A	-0.049763	3.75656	PSME1_HUMAN	-0.144969	2.80661
P2RX4	-0.049696	3.55764	XPO2_HUMAN	-0.144939	1.76279
UBXN7	-0.049621	0.500077	SLF2_HUMAN	-0.144651	2.12698
TRIP6	-0.049612	6.97316	RS16_HUMAN	-0.144631	0.0220423
TAB1	-0.049599	2.0246	F118B_HUMAN	-0.144627	4.10269
PROSER3	-0.049588	2.09777	WRN_HUMAN	-0.144516	0.887345
GSPT2	-0.049572	6.08386	PP6R3_HUMAN	-0.144355	2.88244
ESS2	-0.049544	3.41691	IMB1_HUMAN	-0.144277	3.50059
UBE2Z	-0.049393	0.461231	PCNA_HUMAN	-0.144119	2.26429
HOOK1	-0.049385	6.81353	RS7_HUMAN	-0.144	4.15164
NFKBIE	-0.049371	3.13458	SF01_HUMAN	-0.143954	1.78035
WASHC4	-0.049261	1.85839	DCPS_HUMAN	-0.143948	4.14198
TRAPPC13	-0.049205	0.655944	CTRO_HUMAN	-0.143915	1.27142
GAB1	-0.049121	2.61252	HEXB_HUMAN	-0.143745	3.75029
PRKRIP1	-0.049099	3.68867	A0A075B6T4_HUMAN	-0.143551	2.54981
AGFG2	-0.049069	3.36047	VPS25_HUMAN	-0.143487	1.52126
RBM4B	-0.048907	2.47605	PTN23_HUMAN	-0.143333	1.02869
S100A6	-0.048901	6.10203	KNTC1_HUMAN	-0.142777	4.76231
STK38L	-0.048854	4.41374	U119B_HUMAN	-0.142771	4.50746
SNRK	-0.048849	3.23102	MIC26_HUMAN	-0.142752	3.13526
SCRN3	-0.04878	4.59175	RIPK2_HUMAN	-0.142689	2.78302
DTWD1	-0.048775	2.28212	PSB7_HUMAN	-0.1426	3.80151
ANKRD27	-0.048767	7.08023	PLCG1_HUMAN	-0.142432	3.41616
CISD3	-0.048748	1.52618	PSA5_HUMAN	-0.142307	1.70659
RPL36A	-0.048725	1.33777	RASF7_HUMAN	-0.14225	0.589458
MBD3	-0.048712	0.548052	IRF3_HUMAN	-0.142221	1.82192
AJUBA	-0.048696	5.97551	DAAF5_HUMAN	-0.142195	1.17584
TBC1D15	-0.048663	0.748047	AP1S2_HUMAN	-0.142192	2.78664
RNF31	-0.048611	4.18129	INP4A_HUMAN	-0.142115	1.90528
SH3BGRL2	-0.04856	0.0330529	MAGI1_HUMAN	-0.141997	1.86622
KIF21B	-0.048549	3.80238	CP46A_HUMAN	-0.141954	3.88402
ATG12	-0.048535	1.48259	RAVR2_HUMAN	-0.141954	2.1757
TBL1X	-0.048523	3.24946	RAP2C_HUMAN	-0.141941	5.73136
CCS	-0.048522	3.73649	SMAP1_HUMAN	-0.141931	1.05439
RCAN1	-0.048458	4.94994	PGTB1_HUMAN	-0.141928	0.434648
RPS21	-0.048453	0.976938	BAZ1B_HUMAN	-0.141683	1.87553
SPRYD3	-0.048413	3.23457	ASPC1_HUMAN	-0.141636	3.10522
FAF2	-0.048412	1.71832	AT5G2_HUMAN	-0.141498	0.790015
ANKHD1	-0.048393	4.13273	H0YB34_HUMAN	-0.141269	1.73811
MANBAL	-0.048369	4.15098	QSPP_HUMAN	-0.141256	0.856598
ANKRD44	-0.048355	4.97966	RBM22_HUMAN	-0.141194	5.58335
SIRT2	-0.048354	4.53054	CA131_HUMAN	-0.141069	4.09755
OGFOD1	-0.048346	5.21038	CMBL_HUMAN	-0.141034	3.57544
UBLCP1	-0.048328	1.34533	SR140_HUMAN	-0.141033	1.52837
QARS	-0.048293	1.60895	SRSF6_HUMAN	-0.140994	1.25264
ISCA2	-0.048253	0.164531	I3NI02_HUMAN	-0.140931	4.42609
HINT3	-0.048253	5.82382	PSMD5_HUMAN	-0.140844	4.21961
SLFN11	-0.048156	4.04203	B8ZZS0_HUMAN	-0.140812	1.61881
HOMER3	-0.048101	7.34138	CE051_HUMAN	-0.140712	2.75465
CLINT1	-0.048038	0.569975	M0QY77_HUMAN	-0.140659	5.09959
YTHDF3	-0.048023	2.66179	WSDU1_HUMAN	-0.140638	2.30222
METTL17	-0.047949	4.05767	DENR_HUMAN	-0.140433	0.631638
NCOR1	-0.047946	3.20433	ZCHC9_HUMAN	-0.140414	3.43395
SNAPIN	-0.047924	0.216746	NPTN_HUMAN	-0.140029	2.79613
NGRN	-0.047908	1.63195	AL1A3_HUMAN	-0.13992	3.05835
RCCD1	-0.047875	1.50675	APC5_HUMAN	-0.139732	2.17956
ZC3H7B	-0.047831	5.80038	KIF4A_HUMAN	-0.139698	2.30524
WASHC5	-0.047765	0.561392	KS6A4_HUMAN	-0.139685	4.20033
RNF214	-0.047663	3.81242	LSM6_HUMAN	-0.139606	5.59091
AAMP	-0.047619	3.59033	C19L1_HUMAN	-0.13954	1.3929
COG5	-0.047564	1.558	MGMT_HUMAN	-0.139511	2.17455
CWF19L1	-0.047544	4.12495	RS27_HUMAN	-0.139472	3.62128
EPN1	-0.047529	3.66623	SMBP2_HUMAN	-0.139455	1.51271
XRCC4	-0.047487	4.54746	AACS_HUMAN	-0.139454	0.464483
COPS4	-0.047363	0.741158	RPA1_HUMAN	-0.139419	2.84005
SRD5A3	-0.047355	1.55199	ZNT1_HUMAN	-0.139327	0.83047
RTCB	-0.047348	5.98082	NBEL2_HUMAN	-0.13924	3.16275
DALRD3	-0.047327	4.42609	PWP2_HUMAN	-0.139196	7.56925
FGFRL1	-0.047284	5.82181	SYNRG_HUMAN	-0.139187	2.49684
SOX10	-0.047167	1.20755	PRC2C_HUMAN	-0.139142	1.93381
STAG2	-0.04715	4.18348	ANKH1_HUMAN	-0.13906	0.240989
NFU1	-0.047107	4.03077	TAF1C_HUMAN	-0.139041	1.16995
TOMM34	-0.047028	2.20814	EXOS1_HUMAN	-0.138997	3.0146
DHPS	-0.04697	4.74858	DNM1L_HUMAN	-0.138822	2.39383
PNO1	-0.046938	2.78506	UTP18_HUMAN	-0.138801	1.12028
SERBP1	-0.046931	2.94098	CG050_HUMAN	-0.138658	0.014358
PIK3CB	-0.046924	4.98769	STA13_HUMAN	-0.138565	2.4591
EXOSC5	-0.046871	4.36814	CDKA2_HUMAN	-0.138496	3.37363
ARHGEF7	-0.046813	2.46267	ZFPL1_HUMAN	-0.138437	1.92698
XRN2	-0.046758	2.77169	NU107_HUMAN	-0.137988	1.48459
BPGM	-0.046703	5.88342	KIN17_HUMAN	-0.137756	3.1983
KIAA1211	-0.046693	5.59217	COQ9_HUMAN	-0.137699	5.94365
NPHP4	-0.046693	4.11474	CCNL1_HUMAN	-0.137682	2.27118
SGO1	-0.046571	3.0097	ITBP1_HUMAN	-0.137663	3.16547
BLMH	-0.046566	0.322982	MPRD_HUMAN	-0.137659	4.67672
UBE4A	-0.046542	4.26141	SWP70_HUMAN	-0.137652	3.37691
AP1S2	-0.046494	4.16274	RPC5_HUMAN	-0.137599	0.42136
STAT6	-0.046476	3.50629	NUD12_HUMAN	-0.137576	0.0493507
ZSWIM8	-0.046469	3.41931	PPM1D_HUMAN	-0.137548	3.47107
LIN9	-0.046465	1.10097	DYL1_HUMAN	-0.137433	1.7371
OXSM	-0.046414	1.43685	D6RF23_HUMAN	-0.137386	2.73414
NABP2	-0.046405	0.80022	SMYD3_HUMAN	-0.137346	3.89117
ADSS	-0.046373	2.26696	M3K1_HUMAN	-0.137324	2.52123
[truncated: 5,626 more rows]

## Sheet: Ex Fig. 1
1b								1c											1d						1e											1f
Log(concentration uM)	Parental			BRAFi resistant				K029A		A375P		SKMEL3		SKMEL5		G361			A375P		SKMEL3				A375P		K029A		G361		SKMEL5		SKMEL3			Parental	BRAFi-R
-4	1.00899	1.03058	0.960432	0.971779	1.05644	0.971779		Parental	BRAFi-R	Parental	BRAFi-R	Parental	BRAFi-R	Parental	BRAFi-R	Parental	BRAFi-R		Parental	BRAFi-R	Parental	BRAFi-R			Parental	BRAFi-R	Parental	BRAFi-R	Parental	BRAFi-R	Parental	BRAFi-R	Parental	BRAFi-R		GFP	GFP	PPARGC1A
-2	0.847122	0.868705	0.814748	0.971779	0.916564	0.946012		1.01303	0.030407	1.07777	0.068198	1.13831	0.302457	0.995265	6.53666	1.0992	3.74662		0	6	12	56			109.091	572.727	78.2609	4578.26	75	117.857	87.5912	109.489	118.421	213.158		1.0782	0.009436	1.76019
-1.52288	0.420863	0.458633	0.404676	0.887117	0.865031	0.960736		1.0375	0.016067	1.05885	0.051841	0.925288	0.272771	1.90076	7.18199	1.16341	2.85336		0	3	0	47			75.7576	475.758	104.348	4526.09	107.143	85.7143	109.489	74.4526	134.21	236.842		1.08561	0.016003	2.34166
-1	0.107914	0.172662	0.113309	0.809816	0.780368	0.773006		0.949467	0.037029	0.863375	0.038958	0.789031	0.367755	0.103978	5.71179	0.737386	3.1522		0	5	0	6			115.151	512.121	117.391	4317.39	96.4286	53.5714	65.6934	100.73	78.9474	276.316		0.726797	0.014114	2.89231
-0.52288	0	0	0	0.67362	0.566871	0.456442						1.14737	0.420091						0	0	0	24							171.429	107.143	127.007	118.248	71.0526	228.947		1.10939	0.015661	2.85882
0	0	0	0	0.566871	0.559509	0.522699															0	28							85.7143	75	105.109	105.109	102.632	213.158
																													64.2857	53.5714	105.109	113.869	94.7368	323.684

## Sheet: Ex Fig. 2
2a															2b											2c					2d							2e
	H3K27me3						H3K27ac								K029A		A375P		SKMEL3		SKMEL5		G361			A375P		SKMEL3			K029A		A375P		SKMEL3			DMSO	EZH2i
	Parental			Resistant			Sites	Parental			Resistant				Parental	BRAFi-R	Parental	BRAFi-R	Parental	BRAFi-R	Parental	BRAFi-R	Parental	BRAFi-R		DMSO	DZNep	DMSO	DZNep		DMSO	Taze	DMSO	Taze	DMSO	Taze		105.946	40.9298
-1200	2.78708	2.48207	3.48906	4.13306	3.47747	3.98843	-1200	0.535257	0.704098	0.688747	1.44766	0.700839	1.12784		0.92333	2.46172	0.989158	1.8698	0.86735	2.0165	0.905855	1.04885	1.0569	0.951978		0.893121	3.78776	0.973581	6.20547		1.2507	11.0153	1.21288	6.12864	0.809864	4.32494		102.745	31.4974
-850	3.58203	3.49577	3.73624	6.26757	5.83295	6.05738	-850	0.553896	0.982571	0.612134	1.34723	1.44611	1.36199		1.04831	1.51284	1.10208	1.3367	0.869076	1.69065	1.27122	1.38075	1.02728	0.805392		0.882754	4.05655	1.09534	7.45761		1.28091	24.2141	0.683007	14.4077	1.05466	3.74545		91.2919	39.4138
-450	5.1818	2.62803	6.35851	5.0565	9.78754	7.60422	-450	2.79475	3.4544	1.97981	3.19303	4.94619	4.61311		1.02836	1.62261	0.908764	1.93298	1.26357	1.65147	0.822924	0.972489	0.915826	0.769963		1.22405	6.86238	0.927211	7.26123		0.468389	21.7169	1.10411	14.2337	1.13548	3.34554
-220	8.7594	7.90951	8.19229	15.0996	13.9248	14.9161	-220	3.13151	3.18305	3.57537	7.1142	7.22031	6.22675
100	7.78132	7.93188	7.35552	11.4827	17.6017	11.3969	100	2.35614	1.93554	2.98259	11.5893	10.9259	14.1729
650	13.4122	13.691	11.859	16.5853	15.9929	15.9971	650	4.13142	2.62234	3.63769	7.48625	10.4596	11.1589																									629	243
1300	7.10848	8.46008	8.8717	19.8321	22.1193	18.1932	1300	2.81993	2.96386	4.25368	10.2007	7.21521	6.40444																									610	187
1650	3.59131	3.3048	2.62428	6.66197	6.2096	6.05221	1650	1.88681	1.9443	2.04003	4.93373	4.61898	4.62103																									542	234
2500	2.34952	3.63407	2.62871	4.23831	4.40526	5.61354	2500	3.02427	3.0841	4.13035	7.08956	8.86911	8.42823

## Sheet: Ex Fig. 3
3a								3b								3c								3d								3e					3f								3g
	K029A								K029A								A375P								SKMEL3							A375P		SKMEL5				A375P								SKMEL5
Log(concentration uM)	Parental			BRAFi resistant				Log(concentration uM)	Parental			BRAFi resistant				Log(concentration uM)	Parental			BRAFi resistant				Log(concentration uM)	Parental			BRAFi resistant				Parental	Dual-R	Parental	Dual-R		Log(concentration uM)	Parental			BRAFi resistant				Log(concentration uM)	Parental			BRAFi resistant
-2	1	1.0625	0.9375	0.941667	1	1.05833		-2	1.02222	1.06667	0.911111	1.00699	1.01748	0.975525		-2	0.971429	0.985714	1.04286	0.95122	1	1.04878		-2	1.02222	1.06667	0.911111	1.00699	1.01748	0.975525		1	0.072433	1	2.31071		-2	0.959302	1.02907	1.01163	1.0625	0.9375	1		-2	0.945946	1.04054	1.01351	0.968354
-0.52288	0.96875	0.9375	0.96875	0.975	0.966667	1.03333		-0.20412	0.933333	1.06667	0.888889	1.01748	1.00699	1.05944		-0.52288	0.957143	0.928571	0.914286	0.890244	0.902439	0.865854		-0.20412	0.933333	1.06667	0.888889	1.01748	1.00699	1.05944		0.981477	0.06308	1.38584	2.99044		-0.52288	0.959302	1.04651	1.01163	0.9375	1	0.96875		-0.52288	0.986486	0.959459	1.01351	0.987342
-0.20412	1	1.09375	1	0.933333	0.9	0.9		0.09691	0.866667	0.977778	0.933333	0.65035	0.713287	0.755245		-0.20412	0.9	0.885714	0.857143	0.560976	0.670732	0.52439		0.09691	0.866667	0.977778	0.933333	0.65035	0.713287	0.755245		1.41589	0.030102	1.27393	2.83455		-0.20412	0.994186	0.959302	1.02907	0.84375	0.875	0.9375		-0.20412	0.972973	1	1.04054	0.949367
0.09691	0.84375	1.03125	0.8125	0.791667	0.725	0.783333		0.39794	0.933333	0.822222	0.933333	0.451049	0.419581	0.482518		0.09691	0.714286	0.742857	0.771429	0.243902	0.280488	0.243902		0.39794	0.933333	0.822222	0.933333	0.451049	0.419581	0.482518		1.06497	0.034132	1.07044	3.22852		0.09691	0.819767	0.924419	0.819767	0.375	0.40625	0.375		0.09691	0.905405	0.878378	0.864865	1.10127
0.39794	0.71875	0.78125	0.65625	0.433333	0.375	0.541667		0.69897	0.511111	0.622222	0.533333	0.052448	0.052448	0.052448		0.39794	0.457143	0.485714	0.371429	0	0	0		0.69897	0.511111	0.622222	0.533333	0.052448	0.052448	0.052448							0.39794	0.610465	0.627907	0.593023	0	0	0		0.39794	0.581081	0.635135	0.608108	0.911392
0.69897	0.46875	0.53125	0.5625	0.183333	0.191667	0.258333		1	0.266667	0.422222	0.222222	0	0	0		0.69897	0.228571	0.2	0.185714	0	0	0		1	0.266667	0.422222	0.222222	0	0	0							0.69897	0.209302	0.226744	0.261628	0	0	0		0.69897	0.243243	0.337838	0.22973	0.455696
1	0.15625	0.15625	0.15625	0	0	0										1	0	0	0	0	0	0															1	0	0	0	0	0	0		1	0	0	0	0
[truncated: 61 more columns]

## Sheet: Ex Fig. 4
4b																																												4d
DMSO			1 µM Statin			1 µM Statin + 10 mM Cholesterol			1 µM Statin + 3 mM Cholesterol			1 µM Statin + 1 mM Cholesterol			1 µM Statin + 0.3 mM Cholesterol			10 mM Cholesterol				1 uM statin																							concentration of Farnesol
4.26	4.95	4.13	0.317	0.446	0.305	0.318	0.347	0.438	0.452	0.562	0.726	0.753	0.419	0.33	0.461	0.711	0.562	4.59	5.27	4.62		DMSO			0			20			10			5			2.5			20					0	8.9	9.1	9
																						4.31	4.47	4.29	0.61	0.72	0.59	0.42	0.7	0.41	0.38	0.8	0.4	0.29	0.38	0.42	0.55	0.6	0.45	4.23	4.19	4.4		pitavastatin	0	0.8	1.1	1
	4.44667																					4.35667																							0.01	0.8	1	0.9
																																													0.03	0.6	0.5	0.1
0.95802	1.11319	0.928785	0.0712893	0.1003	0.0685907	0.0715142	0.0780359	0.0985007	0.101649	0.126387	0.163268	0.16934	0.0942278	0.0742128	0.103673	0.159895	0.126387	1.03223	1.18516	1.03898		0.989288	1.02601	0.984697	0.140015	0.165264	0.135425	0.0964039	0.160673	0.0941086	0.0872226	0.183626	0.0918132	0.0665646	0.0872226	0.0964039	0.126243	0.13772	0.10329	0.970925	0.961744	1.00995			0.1	0.2	0.5	0.6
																																													0.3	0.4	0.5	0.2
																																													1	0.2	0.5	0.4
																																													1	8.1	9	8.7
																																													0	0	0.01	0.03	0.1
																																													8.9	0.8	0.8	0.6	0.2
																																													9.1	1.1	1	0.5	0.5
																																													9	1	0.9	0.1	0.6
																																													9
																																													0.988889	0.0888889	0.0888889	0.0666667	0.0222222
																																													1.01111	0.122222	0.111111	0.0555556	0.0555556
																																													1	0.111111	0.1	0.0111111	0.0666667
[truncated: 8 more columns]

## Sheet: Ex Fig.5
	5a																		5b					5b					5c								5d
	RAB6B									RAB27A									RAB6B					RAB27A					Log(concentration uM)	LacZ			RAB6B/27A				K029A-sgPPARGC1A						K029A-sgPPARGC1A
	A375P		SKMEL3		SKMEL5		G361			A375P		SKMEL3		SKMEL5		G361			LacZ	RAB6B	RAB27A	RAB6B/27A		LacZ	RAB6B	RAB27A	RAB6B/27A		-2	1.00652	1.02606	0.967427	1.02606	0.996743	0.977199		RAB6B		RAB27A			Log(concentration uM)	LacZ			RAB6B/27A
	Parental	BRAFi-R	Parental	BRAFi-R	Parental	BRAFi-R	Parental	BRAFi-R		Parental	BRAFi-R	Parental	BRAFi-R	Parental	BRAFi-R	Parental	BRAFi-R		0.000509	0.380826	0.000503	0.324872		0.003855	0.008295	0.215611	0.196885		-0.20412	0.967427	0.957655	0.996743	0.996743	0.977199	0.947883		LacZ	RAB6B/27A	LacZ	RAB6B/27A		-1	1.01497	1.01497	0.97006	1.03704	0.944444	1.01852
	0.999261	0.159983	0.738596	0.145675	1.10716	1.08965	0.867781	1.63068		0.855223	0.079038	1.13112	0.265615	0.962176	2.1491	1.19206	1.1774		0.000484	0.57362	0.000735	0.411519		0.00437	0.008261	0.323371	0.262015		0.09691	0.654723	0.703583	0.674267	0.938111	0.957655	0.869707		0.672029	20.6877	0.609272	43.3212		-0.50169	0.92515	0.88024	0.862275	0.972222	1.03704	0.990741
	0.99184	0.162014	0.860761	0.115697	1.09252	1.18294	1.03072	1.13164		0.892725	0.079457	0.675441	0.359508	0.966441	2.28839	0.906137	0.848321		0.000485	0.454143	0.000427	0.361871		0.006101	0.00637	0.177018	0.229523		0.39794	0.43974	0.508143	0.478828	0.840391	0.869707	0.869707		0.953303	14.0203	1.08265	43.5724		-0.20412	0.556886	0.467066	0.502994	0.787037	0.722222	0.740741
	1.0089	0.115393	1.40064	0.103845	0.800319	0.51737	1.1015	1.53222		1.25205	0.085656	1.19344	0.29116	1.07138	0.794074	0.901799	0.931919		0.000466	0.406583	0.000436	0.409772		0.005716	0.006057	0.211151	0.233536		0.69897	0.04886	0.04886	0.04886	0.615635	0.576547	0.586319		1.0972	23.3817	1.17279	32.7922		0.09691	0.107784	0.125749	0.107784	0.490741	0.5	0.472222
																													1	0	0	0	0.283388	0.381108	0.34202		1.27747	27.4718	1.13529	41.3465		0.39794	0	0	0	0.212963	0.37037	0.222222
																																										0.69897	0	0	0	0	0	0

## Sheet: Ex Fig. 6
	6a							6b
	RAB7A		RAB32		RAB38				RAB6B/7A													RAB6B/32														RAB6B/32
	RAB6B/LacZ	RAB6B/7A	RAB6B/LacZ	RAB6B/32	RAB6B/LacZ	RAB6B/38		Days	DMSO						Statin							Days	DMSO						Statin							Days	DMSO						Statin
	1.45111	2.12682	1.79998	56.2041	1.30784	32.1042		0	1	1	1	1	1	1	1	1	1	1	1	1		0	1	1	1	1	1	1	1	1	1	1	1	1		0	1	1	1	1	1	1	1	1	1	1	1	1
	1.26029	1.96031	1.64637	55.8857	1.26989	34.9264		1	1.86	1.86	1.75	1.96	1.91	2	0.98	1.1	0.99	1.2	1.21	1.3		1	1.6	1.55	1.42	1.7	1.85	1.69	1.1	0.89	0.46	0.95	0.87	0.5		1	1.54	1.58	1.6	1.7	1.6	1.7	0.97	0.88	1.1	0.7	0.8	0.88
	0.662145	2.80571	0.302633	85.3774	0.71825	39.359		3	4.57	4.61	4.82	5.2	5.5	5.17	0.97	0.9	0.79	1.1	1.2	0.7		3	3.95	4.1	4.15	5.35	5.12	5.4	0.79	0.65	0.71	0.52	0.2	0.23		3	3.72	3.98	4	4.5	4.7	4.66	1.1	1.2	0.97	0.92	0.9	0.89
	0.626455	2.39142	0.251012	114.594	0.704019	42.8406
[truncated: 14 more columns]

[truncated: 5 more sheets: Ex Fig7, Ex Fig8a, Ex Fig9, Ex Fig10, Ex Fig 11]
